# Supplementary material for: Genome-wide identification and characterisation of Aquaporins in Nicotiana tabacum and their relationships with other Solanaceae species
Source: BMC Plant Biol. 2020 Jun 9;20:266. doi: 10.1186/s12870-020-02412-5 (PMC7285608; doi:10.1186/s12870-020-02412-5)
Supplement: Supplementary file 1 — Additional file 1: Table S1. Tobacco AQP pseudo genes. Table of sequences that encode for incomplete AQPs within the tobacco TN90 genome sequence (Sierro et al. 2014), that we have subsequently assigned as pseudo genes. Notes on trans-membrane domains were sourced from analysis using TOPCONs protein topology prediction software. Table S2. Extended information on the 76 tobacco aquaporins identified in this study. Provided are protein lengths, gene identifiers, gene structures, chromosome and/or scaffold locations in the TN90 [1] (Sierro et al. 2014) and K326 [2] (Edwards et al. 2017) cultivar genomes, comparison of whether the computed gene models derived from each study matched gene structures curated in this study (Y-yes or N-no) and NCBI accessions. NtTIP2;5 s, NtNIP4;2 s and NtNIP4;3 t genes were not identified in the K326 [2] cultivar’s genome. Also listed are the corresponding tomato and potato orthologs and their respective gene (inton/exon) structures. Table S3. Amended annotations of previously reported tomato, potato and tobacco AQPs. In analysing the NtAQP family, we identified misannotations in previously reported AQPs from tomato (Solanum lycopersicum), potato (Solanum tuberosum) and tobacco (Nicotiana tabacum). Provided is a brief description of the error. Corrected sequences can be found in Additional file 3. [file 12870_2020_2412_MOESM1_ESM.xlsx]

## Sheet: Table S1
	Table S1. Tobacco AQP pseudo genes. Table of sequences that encode for incomplete AQPs within the tobacco TN90 genome sequence (Sierro et al. 2014), that we have subsequently assigned as pseudo genes. Notes on trans-membrane domains were sourced from analysis using TOPCONs protein topology prediction software.
	Name	mRNA ID	Gene ID	Length (aa)	Notes
	NtPIP1;2aspseudo	mRNA_18180_cds	gene_8467	160	N- and C- terminals truncated
	NtPIP1;7spseudo	mRNA_69157_cds	gene_32307	131	C-terminus truncation
					Only found in TN90 genome
	NtPIP2;7spseudo	mRNA_133596_cds	gene_62530	214	C-terminus truncation
	NtPIP2;11aspseudo	mRNA_86603_cds	gene_40271	142	N-terminus truncation
	NtNIP4;3aspseudo	mRNA_37003_cds	gene_17291	120	C-terminus truncation
					Only found in TN90 genome
	NtNIP4;3bpseudo	mRNA_ 187913_cds	gene_87535	159	C-terminus truncation
	NtSIP1;1spseudo	mRNA_113569_cds	gene_53164	156	C-terminus truncation
	Undetermined	mRNA_124044_cds	gene_58110	134	No trans-membrane domains predicted
	Undetermined	mRNA_185032_cds	gene_86211	137	No trans-membrane domains predicted

## Sheet: Table S2
Table S2. Extended information on the 76 tobacco aquaporins identified in this study. Provided are protein lengths, gene identifiers, gene structures, chromosome and/or scaffold locations in the TN90(1) (Sierro et al. 2014) and K326(2) (Edwards et al. 2017) cultivar genomes, comparison of whether the computed gene models derived from each study matched gene structures curated in this study (Y-yes…
This study				Sierro et al. 2014 (1)							Edwards et al. 2017 (2)					Information		Orthologs and gene structure
Gene ID	NCBI Accession	Protein length (aa)		Gene ID (1)	mRNA ID (1)	Gene model accurate? (1)	Scaffold	Location	Direction		Gene name (2)	Gene model accurate? (2)	Scaffold Location	Chromosome location (2)		Previous NCBI accession		Tomato ortholog		No. Exons	Potato ortholog		No. Exons	NtAQP	No. Exons
NtPIP1;1s	BK011392	289		gene_35182	mRNA_75678_cds	Y	Ntab-TN90_AYMY-SS17243	209768-213941	forward		Nitab4.5_0004836g0030.1	N	Nitab4.5_0004836:214558..218999 (+ strand)	-		-		SlPIP1;1	Solyc08g008050.2	4	StPIP1;2	PGSC0003DMG400005780	4	NtPIP1;1s	4
NtPIP1;1t	BK011393	289		gene_27714	mRNA_59319_cds	Y	Ntab-TN90_AYMY-SS16229	51707-55218	reverse		Nitab4.5_0006090g0020.1	N	Nitab4.5_0006090:164510..168235 (+ strand)	-		-								NtPIP1;1t	4
NtPIP1;2s	BK011394	288		gene_58674	mRNA_125284_cds	Y	Ntab-TN90_AYMY-SS4436	47512-49955	forward		Nitab4.5_0011459g0010.1	Y	Nitab4.5_0011459:49000..51642 (+ strand)	-		GenBank: DAA64672.1 GI:735997347		SlPIP1;2	Solyc01g094690.2	4	StPIP1;5	PGSC0003DMG400000045	4	NtPIP1;2s	4
NtPIP1;2t	BK011395	286		gene_10991	mRNA_23602_cds	N	Ntab-TN90_AYMY-SS1212	373709-376377	reverse		Nitab4.5_0000583g0150.1	Y	Nitab4.5_0000583:345385..348140 (+ strand)	-		-								NtPIP1;2t	4
NtPIP1;3s	BK011396	288		gene_79275	mRNA_170144_cds	Y	Ntab-TN90_AYMY-SS8291	1925-4904	forward		Nitab4.5_0007597g0010.1	Y	Nitab4.5_0007597:1302..4410 (+ strand)	-		-		SlPIP1;3	Solyc12g056220.1	4	StPIP1;1	PGSC0003DMG400004980	4	NtPIP1;3s	4
NtPIP1;3t	BK011397	288		gene_84661	mRNA_181592_cds	Y	Ntab-TN90_AYMY-SS936	73244-75797	reverse		Nitab4.5_0003043g0010.1	Y	Nitab4.5_0003043:35073..37927 (+ strand)	-		GenBank: DAA64670.1 GI:735997343								NtPIP1;3t	4
NtPIP1;5s	BK011398	288		gene_40739	mRNA_87599_cds	Y	Ntab-TN90_AYMY-SS18420	13489-17012	reverse		Nitab4.5_0010813g0020.1	N	Nitab4.5_0010813:57842..61642 (+ strand)	-		GenBank: ABI93215.1 GI:115291793		SlPIP1;5	Solyc08g081190.2	4	StPIP1;3	PGSC0003DMG400012337	4	NtPIP1;5s	4
NtPIP1;5t	BK011399	288		gene_80239	mRNA_172222_cds	Y	Ntab-TN90_AYMY-SS8466	803960-807331	reverse		Nitab4.5_0001615g0140.1	Y	Nitab4.5_0001615:297310..300940 (- strand)	Chr23: 10040407..10044037		-								NtPIP1;5t	4
NtPIP1;8s	BK011400	287		gene_59749	mRNA_127708_cds	Y	Ntab-TN90_AYMY-SS4629	34393-35983	reverse		Nitab4.5_0006718g0030.1	N	Nitab4.5_0006718:111132..112932 (- strand)	-		-		SlPIP1;7	Solyc03g096290.2	4	StPIP1;4	PGSC0003DMG400020742	4	NtPIP1;8s	4
NtPIP1;7t	BK011401	286		gene_86041	mRNA_184690_cds	Y	Ntab-TN90_AYMY-SS9617	366380-367950	forward		Nitab4.5_0000737g0120.1	Y	Nitab4.5_0000737:779658..781507 (- strand)	Chr04: 88688491..88690340		GenBank: DAA64671.1 GI:735997345								NtPIP1;7t	4
NtPIP2;1s	BK011402	284		gene_9798	mRNA_21207_cds	Y	Ntab-TN90_AYMY-SS11866	86287-87894	reverse		Nitab4.5_0009795g0020.1	Y	Nitab4.5_0009795:4089..6078 (- strand)	Chr10: 7942207..7944196		GenBank: DAA64674.1 GI:735997351		SlPIP2;1 and SlPIP2;10	Solyc09g007770.2 (corrected: NM_001302894.2) and Solyc09g007760.2	3, 4	StPIP2;1 , StPIP2;2 and StPIP2;3	PGSC0003DMG400020906, PGSC0003DMG401020908 and PGSC0003DMG402020908	3, 5, 3	NtPIP2;1s	3
NtPIP2;1x	BK011403	284		gene_9795	mRNA_21200_cds	N	Ntab-TN90_AYMY-SS11866	111846-113536	forward		Nitab4.5_0009795g0010.1	N	Nitab4.5_0009795:29947..31962 (+ strand)	Chr10: 7968065..7970080		-								NtPIP2;1x	3
NtPIP2;2t	BK011404	284		gene_87071	mRNA_186851_cds	Y	Ntab-TN90_AYMY-SS9782	1846-3435	forward		Nitab4.5_0000101g0110.1	Y	Nitab4.5_0000101:361996..363895 (- strand)	Chr02: 3441736..3443635		-								NtPIP2;2t	3
NtPIP2;3t	BK011405	284		gene_8898	mRNA_19079_cds	N	Ntab-TN90_AYMY-SS11710	311325-312941	forward		Nitab4.5_0000101g0120.1	N	Nitab4.5_0000101:404772..406709 (+ strand)	Chr02: 3484512..3486449		-								NtPIP2;3t	3
NtPIP2;4s	BK011406	288		gene_84258	mRNA_180721_cds	Y	Ntab-TN90_AYMY-SS9250	80211-82810	forward		Nitab4.5_0004314g0010.1	Y	Nitab4.5_0004314:3670..6526 (- strand)	-		GenBank: DAA64686.1 GI:735997375		SlPIP2;4	Solyc06g011350.2	3	StPIP2;6	PGSC0003DMG400024197	3	NtPIP2;4s	3
NtPIP2;4t	BK011407	288		gene_71307	mRNA_152443_cds	Y	Ntab-TN90_AYMY-SS6776	256591-258299	forward		Nitab4.5_0000181g0120.1	N	Nitab4.5_0000181:518645..520681 (- strand)	-		-								NtPIP2;4t	3
NtPIP2;5s	BK011408	286		gene_31592	mRNA_67547_cds	Y	Ntab-TN90_AYMY-SS16763	326172-328090	reverse		Nitab4.5_0001192g0080.1	N	Nitab4.5_0001192:575540..577711 (+ strand)	Chr05: 21170574..21172745		GenBank: DAA64675.1 GI:735997353		SlPIP2;5	Solyc10g084120.1	4	StPIP2;4	PGSC0003DMG400010475	4	NtPIP2;5s	4
NtPIP2;5t	BK011409	286		gene_32945	mRNA_70539_cds	Y	Ntab-TN90_AYMY-SS16934	69122-71986	reverse		Nitab4.5_0001297g0050.1	N	Nitab4.5_0001297:337439..340552 (+ strand)	-		GenBank: DAA64676.1 GI:735997355								NtPIP2;5t	4
NtPIP2;6s	BK011410	288		gene_22735	mRNA_48588_cds	Y	Ntab-TN90_AYMY-SS150045	10981-13273	reverse		Nitab4.5_0004108g0020.1	Y	Nitab4.5_0004108:226580..229154 (+ strand)	-		GenBank: DAA64678.1 GI:735997359		SlPIP2;6	Solyc11g069430.1	3	StPIP2;5	PGSC0003DMG400008078	3	NtPIP2;6s	3
NtPIP2;6t	BK011411	288		gene_34319	mRNA_73634_cds	Y	Ntab-TN90_AYMY-SS17104	19289-21838	reverse		Nitab4.5_0000650g0260.1	Y	Nitab4.5_0000650:836719..839317 (- strand)	Chr09: 90100695..90103293		-								NtPIP2;6t	3
NtPIP2;7t	BK011412	284		gene_84225	mRNA_180649_cds	Y	Ntab-TN90_AYMY-SS9247	51789-54175	forward		Nitab4.5_0000106g0170.1	Y	Nitab4.5_0000106:502403..504921 (- strand)	-		GenBank: DAA64679.1 GI:73599736		-	-	-	-	-	-	NtPIP2;7t	3
NtPIP2;8s	BK011413	285		gene_75147	mRNA_160866_cds	Y	Ntab-TN90_AYMY-SS7531	382470-384834	reverse		Nitab4.5_0003914g0040.1	Y	Nitab4.5_0003914:236954..239617 (+ strand)	Chr07: 364616..367279		GenBank: DAA64682.1 GI:735997367		SlPIP2;8	Solyc01g111660.2	4	StPIP2;7	PGSC0003DMG400006183	4	NtPIP2;8s	4
NtPIP2;8t	BK011414	285		gene_53392	mRNA_114047_cds	Y	Ntab-TN90_AYMY-SS3378	155453-157892	forward		Nitab4.5_0000283g0420.1	Y	Nitab4.5_0000283:953871..956539 (+ strand)	-		GenBank: DAA64683.1 GI:735997369								NtPIP2;8t	4
NtPIP2;9s	BK011415	284		gene_84936	mRNA_182184_cds	Y	Ntab-TN90_AYMY-SS9413	93016-95966	reverse		Nitab4.5_0005236g0020.1	N	Nitab4.5_0005236:21389..24591 (- strand)	-		GenBank: DAA64681.1 GI:735997365		SlPIP2;9	Solyc10g055630.1	4	StPIP2;8	PGSC0003DMG400026718	4	NtPIP2;9s	4
NtPIP2;9t	BK011416	284		gene_9787	mRNA_21186_cds	N	Ntab-TN90_AYMY-SS11863	16193-18422	forward		Nitab4.5_0002763g0030.1	N	Nitab4.5_0002763:157829..160139 (+ strand)	Chr24: 46221429..46223739		-								NtPIP2;9t	4
NtPIP2;11s	BK011417	269		gene_40272	mRNA_86606_cds	Y	Ntab-TN90_AYMY-SS183	744736-761825	forward		Nitab4.5_0008552g0040.1	N	Nitab4.5_0008552:65980..67593 (- strand)	-		-		SlPIP2;11	Solyc02g083510.2	4	StPIP2;9	PGSC0003DMG400003587	4	NtPIP2;11s	4
NtPIP2;11t	BK011418	269		gene_62966	mRNA_134569_cds	Y	Ntab-TN90_AYMY-SS5205	241165-243507	reverse		Nitab4.5_0001789g0070.1	N	Nitab4.5_0001789:275372..278004 (- strand)	-		-								NtPIP2;11t	4
NtPIP2;13s	BK011419	284		gene_55607	mRNA_118532_cds	Y	Ntab-TN90_AYMY-SS38246	5389-7023	reverse		Nitab4.5_0014443g0010.1	Y	Nitab4.5_0014443:15572..17358 (+ strand)	-		-		-	-	-	-	-	-	NtPIP2;13s	3
NtPIP2;13t	BK011420	284		gene_81728	mRNA_175293_cds	Y	Ntab-TN90_AYMY-SS8762	437852-439437	reverse		Nitab4.5_0000575g0130.1	Y	Nitab4.5_0000575:401525..403266 (+ strand)	-		-								NtPIP2;13t	3
NtTIP1;1s	BK011426	252		gene_4702	mRNA_9987_cds	Y	Ntab-TN90_AYMY-SS10932	21849-24029	reverse		Nitab4.5_0003155g0010.1	Y	Nitab4.5_0003155:312439..314864 (+ strand)	Chr08: 37613008..37615433		GenBank:CAA69353.1 GI:4138262		SlTIP1;1	Solyc06g074820.2	2	StTIP1;3	PGSC0003DMG400007134	2	NtTIP1;1s	2
NtTIP1;1t	BK011427	252		gene_17915	mRNA_38368_cds	Y	Ntab-TN90_AYMY-SS1377	124264-1244982	forward		Nitab4.5_0001163g0070.1	N	Nitab4.5_0001163:290226..292736 (+ strand)	-		-								NtTIP1;1t	2
NtTIP1;2s	BK011428	253		gene_62289	mRNA_133117_cds	Y	Ntab-TN90_AYMY-SS508	33752-34703	reverse		Nitab4.5_0001068g0010.1	Y	Nitab4.5_0001068:79753..80957 (- strand)	Chr08: 50573959..50575163		-		SlTIP1;2	Solyc06g075650.2	3	StTIP1;2	PGSC0003DMG400030308	3	NtTIP1;2s	3
NtTIP1;2t	BK011429	253		gene_18091	mRNA_38668_cds	Y	Ntab-TN90_AYMY-SS1380	30116-31079	reverse		Nitab4.5_0000766g0050.1	Y	Nitab4.5_0000766:249750..250992 (+ strand)	-		-								NtTIP1;2t	3
NtTIP1;3t	BK011430	249		gene_34364	mRNA_73720_cds	Y	Ntab-TN90_AYMY-SS17110	83082-84702	forward		Nitab4.5_0022765g0010.1	Y	Nitab4.5_0022765:3472..5397 (- strand)	-		-		SlTIP1;3	Solyc10g083880.1	2	StTIP1;1	PGSC0003DMG400028182	2	NtTIP1;3t	2
NtTIP1;3s	BK011431	249		gene_81216	mRNA_174227_cds	Y	Ntab-TN90_AYMY-SS8651	49518-50947	forward		Nitab4.5_0011193g0010.1	Y	Nitab4.5_0011193:2662..4386 (+ strand)	-		-								NtTIP1;3s	2
NtTIP1;4t	BK011432	252		gene_44062	mRNA_94602_cds	Y	Ntab-TN90_AYMY-SS2017	242906-245521	reverse		Nitab4.5_0000173g0030.1	N	Nitab4.5_0000173:91877..94492 (- strand)	Chr09: 86702187..86704802		-		-	-	-	-	-	-	NtTIP1;4t	2
NtTIP2;1s	BK011433	249		gene_13886	mRNA_29709_cds	N	Ntab-TN90_AYMY-SS1275	193858-195461	forward		Nitab4.5_0009267g0020.1	N	Nitab4.5_0009267:65203..67326 (+ strand)	-		-		SlTIP2;1	Solyc12g044330.1	3	StTIP2;1	PGSC0003DMG400026463	3	NtTIP2;1s	3
NtTIP2;1t	BK011434	249		gene_84779	mRNA_181854_cds	Y	Ntab-TN90_AYMY-SS939	409580-411439	reverse		Nitab4.5_0003039g0050.1	N	Nitab4.5_0003039:267762..278910 (+ strand)	-		-								NtTIP2;1t	3
NtTIP2;2s	BK011435	251		gene_65205	mRNA_139414_cds	Y	Ntab-TN90_AYMY-SS5663	73531-75251	forward		Nitab4.5_0001381g0190.1	N	Nitab4.5_0001381:475108..476862 (- strand)	-		-		SlTIP2;2	Solyc03g120470.2 (corrected: NM_001287367.1; Solyc03g120475.1.1)	3	StTIP2;3	PGSC0003DMG400002552	3	NtTIP2;2s	3
NtTIP2;3s	BK011436	251		gene_8782	mRNA_18868_cds	Y	Ntab-TN90_AYMY-SS11692	698958-700252	reverse		Nitab4.5_0001076g0030.1	N	Nitab4.5_0001076:104700..106073 (- strand)	Chr08: 20418291..20419664		-		SlTIP2;3	Solyc06g060760.2	3	StTIP2;4	PGSC0003DMG400011875	3	NtTIP2;3s	3
NtTIP2;3t	BK011437	251		gene_77281	mRNA_165620_cds	Y	Ntab-TN90_AYMY-SS7921	110858-112206	forward		Nitab4.5_0000618g0070.1	N	Nitab4.5_0000618:619573..620977 (+ strand)	Chr04: 62395638..62397042		-								NtTIP2;3t	3
NtTIP2;4s	BK011438	249		gene_44575	mRNA_95620_cds	Y	Ntab-TN90_AYMY-SS2062	107329-110539	reverse		Nitab4.5_0007573g0030.1	Y	Nitab4.5_0007573:72814..76189 (- strand)	-		-		-	-	-	-	-	-	NtTIP2;4s	3
NtTIP2;5s	BK011439	249		gene_55803	mRNA_118941_cds	Y	Ntab-TN90_AYMY-SS386	27650-29804	reverse		Not identified	N/A		-		GenBank: AII20185.1 GI:669253432		SlTIP2;5	Solyc06g066560.1	3	StTIP2;2	PGSC0003DMG400016528	3	NtTIP2;5s	3
NtTIP2;5t	BK011440	249		gene_36783	mRNA_79146_cds	Y	Ntab-TN90_AYMY-SS17581	212956-214647	reverse		Nitab4.5_0011578g0040.1	N	Nitab4.5_0011578:3570..5356 (- strand)	-		-								NtTIP2;5t	3
NtTIP3;1s	BK011441	260		gene_7183	mRNA_15505_cds	Y	Ntab-TN90_AYMY-SS11428	110431-1106611	forward		Nitab4.5_0005315g0010.1	Y	Nitab4.5_0005315:172570..174842 (+ strand)	-		-		SlTIP3;1	Solyc06g072130.2	3	StTIP3;1	PGSC0003DMG400026969	3	NtTIP3;1s	3
NtTIP3;1t	BK011442	260		gene_54243	mRNA_115698_cds	Y	Ntab-TN90_AYMY-SS3565	2236-3955	reverse		Nitab4.5_0000477g0090.1	Y	Nitab4.5_0000477:437738..439457 (- strand)	-		-								NtTIP3;1t	3
NtTIP3;2t	BK011443	259		gene_79868	mRNA_171429_cds	N	Ntab-TN90_AYMY-SS8401	242891-244308	forward		Nitab4.5_0009307g0020.1	Y	Nitab4.5_0009307:55324..56741 (+ strand)	-		-		SlTIP3;2	Solyc03g019820.2	3	StTIP3;2	PGSC0003DMG400015275	3	NtTIP3;2t	3
NtTIP4;1s	BK011444	248		gene_76645	mRNA_164188_cds	Y	Ntab-TN90_AYMY-SS7799	117261-120459	forward		Nitab4.5_0000837g0080.1	N	Nitab4.5_0000837:419052..422359 (+ strand)	Chr01: 24395105..24398412		-		SlTIP4;1	Solyc08g066840.2	3	StTIP4;1	PGSC0003DMG400009604	3	NtTIP4;1s	3
NtTIP4;1t	BK011445	248		gene_2305	mRNA_4886_cds	Y	Ntab-TN90_AYMY-SS10477	647449-649063	forward		Nitab4.5_0000151g0360.1	Y	Nitab4.5_0000151:1384894..1386712 (+ strand)	Chr23: 48894131..48895949		GenBank: AJ237751.1 CAB40742 GI:4584429								NtTIP4;1t	3
NtTIP5;1s	BK011446	251		gene_8008	mRNA_17273_cds	Y	Ntab-TN90_AYMY-SS11541	30869-32277	forward		Nitab4.5_0010023g0020.1	Y	Nitab4.5_0010023:40923..42329 (+ strand)	-		-		SlTIP5;1	Solyc03g093230.2	3	StTIP5;1	PGSC0003DMG400014818	3	NtTIP5;1s	3
NtTIP5;1t	BK011447	251		gene_33209	mRNA_71126_cds	Y	Ntab-TN90_AYMY-SS16959	261980-263653	forward		Nitab4.5_0002816g0050.1	N	Nitab4.5_0002816:222277..223950 (+ strand)	Chr04: 75703412..75705085		-								NtTIP5;1t	3
NtNIP1;1s	BK011376	275		gene_27146	mRNA_58000_cds	N	Ntab-TN90_AYMY-SS190	51173-54427	reverse		Nitab4.5_0001778g0110.1	N	Nitab4.5_0001778:415831..418838 (+ strand)	-		-		SlNIP1;1	Solyc03g005980.2	5	StNIP1;2	PGSC0003DMG400027819	5	NtNIP1;1s	5
NtNIP1;2s	BK011377	288		gene_42864	mRNA_92251_cds	Y	Ntab-TN90_AYMY-SS190	114801-118181	forward		Nitab4.5_0008572g0060.1	N	Nitab4.5_0008572:47948..57120 (- strand)	-		-		SlNIP1;2	Solyc02g071920.2	5	StNIP1;1α and StNIP1;1β	PGSC0003DMG401028457	5, 4	NtNIP1;2s	5
NtNIP1;2t	BK011378	282		gene_42851	mRNA_92212_cds	N	Ntab-TN90_AYMY-SS16074	12945-15363	forward		Nitab4.5_0005428g0060.1	Y	Nitab4.5_0005428:41230..45387 (- strand)	-		-								NtNIP1;2t	5
NtNIP2;1s	BK011379	287		gene_24518	mRNA_52562_cds	Y	Ntab-TN90_AYMY-SS15410	49676-55880	forward		Nitab4.5_0001638g0020.1	N	Nitab4.5_0001638:448803..455007 (+ strand)	-		`		SlNIP2;1	Solyc03g013340.2	5	-	-	-	NtNIP2;1s	5
NtNIP3;1s	BK011380	348		gene_85282	mRNA_182892_cds	Y	Ntab-TN90_AYMY-SS9481	19080-21697	reverse		Nitab4.5_0013395g0010.1	N	Nitab4.5_0013395:14436..17038 (- strand)	-		-		SlNIP3;1	Solyc06g073590.2	5	StNIP4;1	PGSC0003DMG401005949	6	NtNIP3;1s	6
NtNIP4;1s	BK011381	271		gene_11802	mRNA_25329_cds	Y	Ntab-TN90_AYMY-SS12288	66935-68647	forward		Nitab4.5_0003360g0080.1	N	Nitab4.5_0003360:252713..254490 (+ strand)	-		-		SlNIP4;1	Solyc02g091420.2	5	StNIP3;1	PGSC0003DMG400030648	5	NtNIP4;1s	5
NtNIP4;1t	BK011382	272		gene_33173	mRNA_71046_cds	Y	Ntab-TN90_AYMY-SS16958	394300-396417	forward		Nitab4.5_0004399g0020.1	N	Nitab4.5_0004399:65707..67824 (+ strand)	-		-								NtNIP4;1t	5
NtNIP4;2s	BK011383	273		gene_47152	mRNA_100755_cds	Y	Ntab-TN90_AYMY-SS231341	15314-20716	forward		Not identified	N/A		-		-		SlNIP4;2	Solyc05g008080.1	5	StNIP3;2	PGSC0003DMG401030499	5	NtNIP4;2s	5
NtNIP4;2t	BK011384	273		gene_36231	mRNA_78016_cds	Y	Ntab-TN90_AYMY-SS17460	195977-198686	forward		Nitab4.5_0000742g0130.1	N	Nitab4.5_0000742:370478..373185 (- strand)	-		-								NtNIP4;2t	5
NtNIP4;3s	BK011385	282		gene_55126	mRNA_117533_cds	Y	Ntab-TN90_AYMY-SS3735	200833-203938	reverse		Not identified	N/A		-		-		-	-	-	-	-	-	NtNIP4;3s	5
NtNIP5;1s	BK011386	298		gene_36225	mRNA_77996_cds	Y	Ntab-TN90_AYMY-SS17458	54181-59281	reverse		Nitab4.5_0005519g0010.1	N	Nitab4.5_0005519:4582..10639 (+ strand)	-		-		SlNIP5;1	Solyc08g013730.2	4	StNP5;1	PGSC0003DMG400005803	4	NtNIP5;1s	4
NtNIP5;1t	BK011387	298		gene_38118	mRNA_82133_cds	Y	Ntab-TN90_AYMY-SS17884	4014-7711	reverse		Nitab4.5_0000799g0080.1	Y	Nitab4.5_0000799:521208..525177 (- strand)	-		-								NtNIP5;1t	4
NtNIP6;1s	BK011388	304		gene_39457	mRNA_84834_cds	N	Ntab-TN90_AYMY-SS18152	47795-50355	forward		Nitab4.5_0012943g0030.1	Y	Nitab4.5_0012943:18847..21585 (- strand)	-		-		SlNIP6;1	Solyc03g117050.2	5	StNIP6;1	PGSC0003DMG400014123	5	NtNIP6;1s	5
NtNIP6;1t	BK011389	304		gene_8958	mRNA_19210_cds	N	Ntab-TN90_AYMY-SS11722	42419-44964	reverse		Nitab4.5_0001454g0120.1	N	Nitab4.5_0001454:276950..279286 (- strand)	Chr04: 14712218..14714554		-								NtNIP6;1t	5
NtNIP7;1s	BK011390	294		gene_69139	mRNA_147657_cds	Y	Ntab-TN90_AYMY-SS6377	190730-192830	forward		Nitab4.5_0007039g0010.1	N	Nitab4.5_0007039:119633..121732 (+ strand)	-		-		SlNIP7;1	Solyc01g079890.2	5	StNIP7;1	PGSC0003DMG400034503	5	NtNIP7;1s	5
NtNIP7;1t	BK011391	281		gene_41519	mRNA_89450_cds	Y	Ntab-TN90_AYMY-SS18572	135777-137649	reverse		Nitab4.5_0002600g0020.1	N	Nitab4.5_0002600:67801..69673 (- strand)	-		-								NtNIP7;1t	5
NtSIP1;1t	BK011421	238		gene_54009	mRNA_115212_cds	N	Ntab-TN90_AYMY-SS3516	10805-11969	forward		Nitab4.5_0000001g0350.1	Y	Nitab4.5_0000001:4255342..4259418 (- strand)	Chr04: 102704273..102708349		-		SlSIP1;1	Solyc12g019690.1	3	StSIP1;2	PGSC0003DMG400018823	3	NtSIP1;1t	3
NtSIP1;2s	BK011422	244		gene_73217	mRNA_156641_cds	Y	Ntab-TN90_AYMY-SS7175	308159-312422	reverse		Nitab4.5_0007223g0030.1	Y	Nitab4.5_0007223:2591..7127 (- strand)	-		-		SlSIP1;2	Solyc10g078490.1	3	StSIP1;1α and StSIP1;1β	PGSC0003DMG400008358	3, 3	NtSIP1;2s	3
NtSIP1;2t	BK011423	243		gene_74850	mRNA_160182_cds	Y	Ntab-TN90_AYMY-SS7484	98104-102094	forward		Nitab4.5_0000812g0160.1	N	Nitab4.5_0000812:735164..739361 (- strand)	-		-								NtSIP1;2t	3
NtSIP2;1s	BK011424	241		gene_42066	mRNA_90601_cds	Y	Ntab-TN90_AYMY-SS1869	181671-182393	reverse		Nitab4.5_0001918g0070.1	N	Nitab4.5_0001918:163273..163995 (- strand)	-		-		SlSIP2;1	Solyc01g056720.2	3	-	-	-	NtSIP2;1s	1
NtSIP2;1t	BK011425	241		gene_29131	mRNA_62430_cds	N	Ntab-TN90_AYMY-SS164273	40300-41022	reverse		Nitab4.5_0000721g0170.1	Y	Nitab4.5_0000721:439880..440602 (+ strand)	Chr24: 12744280..12745002		-								NtSIP2;1t	1
NtXIP1;6s	BK011448	314		gene_34706	mRNA_74489_cds	Y	Ntab-TN90_AYMY-SS171505	24149-27026	forward		Nitab4.5_0007733g0020.1	N	Nitab4.5_0007733:10656..44327 (- strand)	-		-		SlXIP1;6	Solyc01g111010.2.1 (corrected: XP_004231447.1)	6	StXIP4;1	PGSC0003DMG400001640 (corrected: XP_004231447.1)	1	NtXIP1;6s	3
NtXIP1;6t	BK011449	314		gene_50247	mRNA_107135_cds	Y	Ntab-TN90_AYMY-SS275	17617-19134	forward		Nitab4.5_0006828g0010.1	N	Nitab4.5_0006828:133305..134822 (+ strand)	-										NtXIP1;6t	3
NtXIP1;7s	BK011450	327		gene_13292	mRNA_28463_cds	Y	Ntab-TN90_AYMY-SS12556	171194-172923	reverse		Nitab4.5_0007293g0050.1	N	Nitab4.5_0007293:19426..21177 (- strand)	-		-		-	-	-	-	-	-	NtXIP1;7s	3
NtXIP1;7t	BK011451	327		gene_52652	mRNA_112498_cds	Y	Ntab-TN90_AYMY-SS322	183360-184839	forward		Nitab4.5_0000956g0150.1	N	Nitab4.5_0000956:619569..621071 (+ strand)	Chr24: 45178241..45179743		GenBank: ADO66666.1 HM475294.1 GI:309385597		-	-	-	-	-	-	NtXIP1;7t	3

## Sheet: Table S3
	Table S3. Amended annotations of previously reported tomato, potato and tobacco AQPs.
	AQP	Original annotation ID	Reported by	mis-annotation	NCBI accession ID of corrected annotation
	StXIP3;1	PGSC0003DMG400026706	Venkatesh et al., 2013	Missing 66aa from N-terminal end. The fully encoded StXIP3;1 occurs directly upstream of the reported gene.	PGSC0003DMG400026705
	StXIP4;1	PGSC0003DMG400001640	Venkatesh et al., 2013	Missing 80aa from N-terminal end.	XP_006359635.1
	SlXIP1;6	Solyc01g111010.2	Reusher et al., 2013	Extended N-terminus due to inclusion of upstream gene (NCBI XP_025884611.1) into the ORF of SlXIP1;6.	XP_004231447.1
	SlPIP2;1	Solyc09g007770.2	Reusher et al., 2013	Truncated N- and C-termini due to SNP sequencing errors at positions 45 and 794.	NM_001302894.2
	SlTIP2;2	Solyc03g120470.2	Reusher et al., 2013	Initial gene identifier incorporated a two gene fusion of a tRNase and SlTIP2;2.	NM_001287367.1 (Solyc03g120475.1.1)
	NtAQP1	AF024511 & AJ001416	Biela et al., 1999	C > T SNP sequencing error at position 619 resulting in a Histidine (H) to Tyrosine (Y) substitution at amino acid position 207.	NtPIP1;5 (this study)
	Table S3. Amended annotations of previously reported tomato, potato and tobacco AQPs. In analysing the NtAQP family, we identified misannotations in previously reported AQPs from Tomato (Solanum lycopersicum), Potato (Solanum tuberosum) and Tobacco (Nicotiana tabacum). Provided is a brief description of the error. Corrected sequences can be found in Additional file 3.
