# Supplementary material for: Genome-wide identification and characterisation of Aquaporins in Nicotiana tabacum and their relationships with other Solanaceae species
Source: BMC Plant Biol. 2020 Jun 9;20:266. doi: 10.1186/s12870-020-02412-5 (PMC7285608; doi:10.1186/s12870-020-02412-5)
Supplement: Supplementary file 3 — Additional file 3: Repository of sequences examined in this study. Genomic (gff3 format), CDS, and protein sequences for all 76 NtAQPs. CDS and protein sequences for all N.sylvestris and N.tomentosiformis AQPs. Amended sequences for potato StXIP3;1, StXIP4;1, and tomato SlXIP1;6, SlPIP2;1, SlTIP2;2 proteins (see also Additional file 1: Table S3) [file 12870_2020_2412_MOESM3_ESM.xlsx]

## Sheet: Tobacco AQP PROTEIN
Name	Sequence
NtNIP1;1s	MADQIATGANGNHSVTLNIKEDHDLNHKDSSSSCSFLTVPFIQKVIAEMIGTYFLIFAGCGSVVVNADKGMVTFPGIAITWGLVVMVMIYSVGHISGAHFNPSVTIAFATVKRFPWKQVPAYVAAQILGATLASGTLRLIFNGKHDHFAGTLPTGTEFQSFVVEFIITFYLMFVISGVATDNRAIGELAGLAVGATILLNVMFAGPISGASMNPARSLGPAIVSTHYRGLWIYLVSPTLGAIAGAWVYNIIRFTDKPLREITKSGSFLKSKISNT
NtNIP1;2s	MGDLQTAEANGNHASVSLNIRDNDMNNNKTSAHEDSSSSCCFVTVPFIQKIIAETLGTYFLIFAGCGSVAVNADKGMVTFPGISIVWGLVVMVMVYSVGHISGAHFNPAVTISFATCKRFPWKQVPAYVAAQVIGSTLASGTLRLIFNGKHDHFLGTSPSGSDIQSLVLEFIITFYLMFVVSGVATDNRAIGELAGLAVGATVLLNVMFAGPISGASMNPARSLGPAIVWSHYRGIWVYMLGPTAGAISGAWVYNIIRFTDKPLREITKSGSFLKSIRSSKSLRSST*
NtNIP1;2t	MGDLQIAEANGNHASVSLNIRDNDMNSNNKTSAHEDSSSSCCFVTVPFIQKIIAETLGTYFLIFAGCGSVAVNADKGMVTFPGISIVWGLVVMVMVYSVGHISGAHFNPAVTISFATCKRFPWKQVPAYVAAQVIGSTLASGTLRLIFNGKHDHFLGTSPSGSDIQSLVLEFIITFYLMFVVSGVATDNRAIGELAGLAVGATVLLNVMFAGPISGASMNPARSLGPAIVWSHYRSIWVYMLGPTAGAISGAWVYNIIRFTDKPLREITKSGSFLKSIRSST
NtNIP2;1s	MESERGNSTENKKPNELVSVENPKSNLSFRYILIFFQEHYPPGFLKKVIAEVIATYLLVFVTCGAAAISASDEHKVSRLGASVAGGLIVTVMIYAVGHISGAHMNPAVTFAFAAVRHFPWRQVPPYAAAQLTGATSAAFTLRVLLHPIKHVGTTTPSGSDIQALIMEIVVTFSMMFITSAVATDTKAIGELAGMAVGSAVCITSILAGPVSGGSMNPARTIGPAMASNDYRGIWVYIIGPVCGTLLGAWSYNFIRVTDKPVHAIAPGQSFSFKLRRMKSNDEEQGV*
NtNIP3;1s	MEDLPVVDGIRATSLRINSYPSPAESNTTATTSQKHSKCLISVHFVQKLIAELVGTYMLIFAGCAAIVLNINKDNVVTLPGIASVWGLVVMVLIYSVGHVSGAHFNPAVTIAFASCKRFPWNQVPAYILVQVIGSTLASGSLRLIFNGKEDQFVGTVPAGTNMQAFILEFIATFYLMFVISGVATDDRAMKHFSGVAIGATVSLDILFSGPLTGASMNPARSLGPAIVTGHYKGLWIYIIGPTLGAIFGAWTYNLMRLTNKSWGEAVKEISESQKVIEVSSKDKVICKCSEGWTCIVTKTEEPEAHNIFFECGDEGCVCIIDETHTLKKHVYVYDKTKRRRSYKMYI*
NtNIP4;1s	MAKKDGNREEEISQMEEGNIHSASKSDSNVGFCSSVSVVVILQKLIAEAIGTYFVIFAGCGSVAVNKIYGSVTFPGICVTWGLIVMVMVYTVGHISGAHFNPAVTITFSILGHFPWKQVPLYIIAQLMGSILASGTLALLFDVTPQAYFGTVPVGSNGQSLAIEIIISFLLMFVISGVATDDRAIGQVAGIAVGMTITLNVFVAGPISGASMNPARSIGPAIVKHVYTGLWVYIVGPIIGTLAGAFVYNLIRSTDKPLRELAKSASSLRS*
NtNIP4;1t	MAKKDGNREEEISQMEEGNITHSASQSDSNVGFCSSLTVVVIAQKLIAEAIGTYFVIFAGCGSVAVNKIYGSVTFPGICVTWGLIVMVMVYTVGHISGAHFNPAVTITFTIFGRFPWKQVPLYIIAQLMGSILASGTLALLFDVTPQAYFGTVPVESNGQSLAIEIIISFLLMFVISGVATDDRAIGQVAGIAVGMTITLNVFVAGPISGASMNPARSIGPAIVKHVYTGLWVYIVGPIIGTLAGAFVYNLIRSTDKPLRELAKTASSLRS*
NtNIP4;2s	MSKKDIKAVEEGDCSGYKQHANEEDSSLCTSPEVVIIIQKVIAEAIGTYFLIFVGCGAVAVNKTYGSVTFPGICVAWGLIVMVMVYSVGHISGAHFNPAVTIAFAIFRHFPFKQVPLYILAQLVGSILGSGTLYLLLDLKSEAFFGTAPVGSNVQSLVLEFIISYLLMFVISGVATDNRSIGELAGIAIGMTILLNVLVAGPVSGASMNPARSIGPAIVMHEYKGLWVYIVGPILGTIVGAFTYNLIRFTEKPLRELTKSSTFLKSMSRSHT*
NtNIP4;2t	MSKKDIKAVEEGNCSGYKQHANEEDSSLCTSPEVVIIIQKVIAEAIGTYFLIFVGCGAVAVNKTYGSVTFPGICVAWGLIVMVMVYAVGHISGAHFNPAVTIAFAIFRHFPFKQVPLYILAQLVGAILGSGTLYLLLDLKSEAFFGTAPVGSNVQSLVLEFIISYLLMFVISGVATDNRSIGELAGIAIGMTILLNVLVAGPVSGASMNPARSIGPAIVMHEYKGLWVYIVGPILGTIVGAFTYNLIRFTEKPLKELTKSSTFLKSMSRSHA*
NtNIP4;3s	MAANTEGSREDEISKLEEGVHADNICASQSNTSIGFCSSPSVVAVAQKLIAEAIGTYFIIFAGCGSVAVNKLYDGSITFPGICVTWGLIVMVMIYSLGHVSGGHFNPAVTIAFTIFRRFSWKLAPLYIIAQVTGSILASGTLALLLDVTSTSYFGTVPVGSNSQSLAMEIIISFLLMFVVCGVSTDDRAIGELAGLAVGMTITLNVFVAGGCRPISGASMNPARSIGPAIVKQVYKGLWVYIIGPVIGTLAGAFVYNLIRFTNKPLLQLVKSRSFLPKLRE*
NtNIP5;1s	MPEFESPVSAPATPGTPTPLFSSIRVDSMGSNYDRKSMPRCKCLPLDAPTWGTPHTCLSDFPAPDVSLTRKLGAEFVGTFILIFAATAGPIVNQKYNGAESLIGNAACSGLAVMIVILSTGHISGAHLNPSLTIAFAALRHFPWVQVPAYVAAQVSASVCASFALKGVFHPFMSGGVTVPSVNTGQAFALEFLITFNLLFVVTAVATDTRAVGELAGIAVGATVMLNILVAGPSSGASMNPVRTLGPAVAAGNYKSLWIYIVAPTLGALAGAAVYTLVKLRGDDSSETPRQVRSFRR*
NtNIP5;1t	MPEFESPVSAPATPGTPTPLFSSIRVDSMESNYDRKSMPRCKCLPLDAPTWGTPHTCLSDFPAPDVSLTRKLGAEFVGTFILIFAATAGPIVNQKYSGVESLIGNAACAGLAVMIVILSTGHISGAHLNPSLTIAFAALRHFPWVQVPAYVAAQVSASVCASFALKGVFHPFMSGGVTVPSVNTGQAFALEFLITFNLLFVVTAVATDTRAVGELAGIAVGATVMLNILVAGPSSGASMNPVRTLGPAVAAGNYKSLWIYLVAPTLGALAGAAVYTLVKLRGDDSTETPRQVRSFRR*
NtNIP6;1s	MDAEDGTSAPSTPATPGTPGAPLFGGFKHERNSNGRNSLLKSLKCFSVEAWASEEGSLPPVSCALPPPPVSLARKVGAEFIGTMILIFAGTATAIVNQKTQGSETLIGLAASSGLAVMIVILSTGHISGAHLNPAVTIAFAALKHFPWKNVPVYIGAQIIASFCAAFTLKVVLHPIMGGGVTVPSGSYLQAFALEFIISFNLMFVITAVATDTRAVGELAGIAVGATVMLNILIAGETTGASMNPVRTLGPAVAAGNYKAIWIYLTAPILGALAGAGIYSAVKLPNEDDNNHGKPSVEHSFRR*
NtNIP6;1t	MDPEDGVSSPSTPATPGTPGAPLFGGFKHERNSNGRNSLLKSLKCFSVEAWASEEGSLPPVSCALPPPPVSLARKVGAEFIGTMILIFAGTATAIVNQKTQGSETLIGLAASTGLAVMIVILSTGHISGAHLNPAVTIAFAALKHFPWKNVPVYIGAQIIASFCAAFTLKVVLHPIMGGGVTVPSGSYLQAFALEFIISFNLMFVVTAVATDTRAVGELAGIAVGATVMLNILIAGETTGASMNPVRTLGPAVAAGNYKAIWIYLTAPILGALAGAGVYSAVKLPNEDDNNHGKPSLEHSFRR*
NtNIP7;1s	MIMKLLSSENRLSLEFPADASTSEQSTYDKETTSHSTSSNEEMLMKRNFWNSPLGLINPTLLHMVLAEALGTFMLMFCICGIMASMEIMGVRVGLMEYAATAALTVVVVVFSIGPISGAHINPAVTLAFAAVGHFPWSKVPFYVVAQVGGSILATYTGKLVYGLKAEFVITRPLHGSTSAFFVELLATFIVLFLTASLTNDPQSTGPLSGFVVGVAIGLAVLISGPISGGSMNPARSLGPAIVSWKFGGLWIYVVAPILGAVAGVVLYRLLRLQGWSCKPNSTPTTTHQHNPL*
NtNIP7;1t	MIMKLPSTENRLSLEFPADASTSEQSTYDQETTSNFWNSPLGLINPTLIRMVLAEALGTFMLMFCICGIMASMEIMGVRAGLMEYAATAALTVVVVVFSIGPISGAHINPAVTLAFAAVGHFPWSKVPFYVVAQVGGSILATYTGKLVYGLKAEFVITRPLHGCTSAFFVELLATFIVLFLTASLTNDPQSTGPLSGFVVGVAIGLAVLISGPISGGSMNPARSLGPAIVSLKFGGLWIYVVAPILGAVAGVVLYRLLRLQGWSCKPNSTPTTTHQHNPL*
NtPIP1;1s	MAENKEEDVKLGANKYRETQPLGTAAQTDKDYKEPPPAPLFEPGELSSWSFYRAGIAEFMATFLFLYITILTVMGLKRSDSLCSSVGIQGVAWAFGGMIFALVYCTAGISGGHINPAVTFGLFLARKLSLTRALFYMVMQCLGAICGAGVVKGFMVGPYQRLGGGANMVQPGYTKGDGLGAEIIGTFVLVYTVFSATDAKRNARDSHVPILAPLPIGFAVFLVHLATIPITGTGINPARSLGAAIIFNQDQAWDDHWIFWVGPFIGAALAAVYHQIIIRAIPFKSKS*
NtPIP1;1t	MAENKEEDVKLGANKYRETQPLGTAAQTDKDYKEPPPAPLFEPGELSSWSFYRAGIAEFMATFLFLYITILTVMGLKRSDSLCSSVGIQGVAWAFGGMIFALVYCTAGISGGHINPAVTFGLFLARKLSLTRALFYMVMQCLGAICGAGVVKGFMVGPYQRLGGGANVVQPGYTKGDGLGAEIVGTFVLVYTVFSATDAKRNARDSHVPILAPLPIGFAVFLVHLATIPITGTGINPARSLGAAIIFNQDRAWDDHWIFWVGPFIGAALAAVYHQIIIRAIPFKSKS*
NtPIP1;2s	MEGKEEDVKVGANKYSERQPLGTSAQSKDYKEPPPAPLFEPGELHSWSFWRAGIAEFMATFLFLYITVLTVMGYSRANSKCSTVGVQGIAWAFGGMIFALVYCTAGISGGHINPAVTFGLFLARKLSLTRAVFYIVMQCLGAICGAGVVKGFQPSLYQVKGGGANVVNHGYTKGDGLGAEIVGTFVLVYTVFSATDAKRNARDSHVPILAPLPIGFAVFLVHLATIPITGTGINPARSLGAAIIYNRDQAWDDHWIFWVGPFVGAALAALYHQVIIRAIPFKSGNLA*
NtPIP1;2t	MEGKEEDVKVGANKYSERQPLGTSAQSKDYKEPPAAPLFEPGELHSWSFWRAGIAEFMATFLFLYITVLTVMGYSRANSKCSTVGVQGIAWAFGGMIFALVYCTAGISGGHINPAVTFGLFLARKLSLTRAVFYIVMQCLGAICGAGVVKGFQPSLYQVKGGGANIMNHGYTKGDGLGAEIVGTFVLVYTVFSATDAKRNARDSHVPILAPLPIGFAVFLVHLATIPITGTGINPARSLGAAIIYNRDQAWDDHWIFWVGPFIGAALAALYHQVIIRAIPFRSGN*
NtPIP1;3s	MAENKEEDVNLGANKYRETQPLGTAAQTENKDYVEPPPAPLFEPGELSSWSFYRAGIAEFMATFLFLYITILTVMGLKRSDSLCSSVGIQGVAWAFGGMIFALVYCTAGISGGHINPAVTFGLFLARKLSLTRAVFYMVMQCLGAICGAGVVKGFMKGPYQRLGGGANVVNPGYTKGDGLGAEIIGTFVLVYTVFSATDAKRNARDSHVPILAPLPIGFAVFLVHLATIPITGTGINPARSLGAAIIFNKKQAWDDHWIFWVGPFIGAALAAVYHQIIIRAIPFKSKA*
NtPIP1;3t	MAENKEEDVNLGANKYRETQPLGTAAQTENKDYIEPPPAPLFEPGELSSWSFYRAGIAEFMATFLFLYITILTVMGLKRSDSLCSSVGIQGVAWAFGGMIFALVYCTAGISGGHINPAVTFGLFLARKLSLTRAVFYMVMQCLGAICGAGVVKGFMKGPYQRLGGGANVVNPGYTKGDGLGAEIIGTFVLVYTVFSATDAKRNARDSHVPILAPLPIGFAVFLVHLATIPITGTGINPARSLGAAIIFNKKQAWDDHWIFWVGPFIGAALAAVYHQIIIRAIPFKSKA*
NtPIP1;5s	MAENKEEDVKLGANKFRETQPLGTAAQTDKDYKEPPPAPLFEPGELSSWSFYRAGIAEFMATFLFLYITILTVMGLKRSDSLCSSVGIQGVAWAFGGMIFALVYCTAGISGGHINPAVTFGLFLARKLSLTRAIFYIVMQCLGAICGAGVVKGFMVGPYQRLGGGANVVNHGYTKGDGLGAEIIGTFVLVYTVFSATDAKRNARDSHVPILAPLPIGFAVFLVHLATIPITGTGINPARSLGAAIIYNTDQAWDDHWIFWVGPFIGAALAAVYHQIIIRAIPFHKSS*
NtPIP1;5t	MAENKEEDVKLGANKFRETQPLGTAAQTDKDYKEPPPAPLFEPGELSSWSFYRAGIAEFMATFLFLYITILTVMGLKRSDSLCSSVGIQGVAWAFGGMIFALVYCTAGISGGHINPAVTFGLFLARKLSLTRAVFYIVMQCLGAICGAGVVKGFMVGPYQRHGGGANVVNSGYTKGDGLGAEIIGTFVLVYTVFSATDAKRNARDSHVPILAPLPIGFAVFLVHLATIPITGTGINPARSLGAAIIYNTDQAWDDHWIFWVGPFIGAALAAVYHQIIIRAIPFHKSS*
NtPIP1;7t	MENKEEDVRLGANKYSERQAIGTAAQSDKDYKEPPPAPLFEAGELTSWSFYRAGIAEFMATFLFLYITILTVMGVSKSESKCSTVGIQGIAWAFGGMIFALVYCTAGISGGHINPAVTFGLFLARKLSLTRAVFYMVMQCLGAICGAGVVKGFGKTLYQTKGGGANVVNLGYTKGSGLGAEIVGTFVLVYTVFSATDAKRSARDSHVPILAPLPIGFAVFLVHLATIPITGTGINPARSLGAAIIYNQDHAWDDHWIFWVGPFIGAALAALYHQVVIRAIPFKSK*
NtPIP1;8s	MEHREEDVRVGANKYSERQAIGTAAHSQDKDYKEPPPAPLFEPGELMSWSFYRAGIAEFMATFLFLYITVLTVMGVSKSESKCPTVGIQGIAWAFGGMIFALVYCTAGISGGHINPAVTFGLFLARKLSVTRALFYMVMQCLGAICGAGVVKGFGKTLYQTKGGGANVVNPGYTKGDGLGAEIVGTFVLVYTVFSATDAKRSARDSHVPILAPLPIGFAVFLVHLATIPITGTGINPARSLGAAIIYNKEHAWNDHWIFWVGPFIGAALAALYHQVVIRAIPFKSK*
NtPIP2;1s	MGKDIEVGTEYAPKDYQDPPPAPLIDPEELGKWSFYRAIIAEFIATLLFLYITVLTVIGYKSQIDPDHNGEQCGGVGILGIAWAFGGMIFVLVYCTAGISGGHINPAVTFGLFLARKVSLVRAIMYMLAQCLGAICGCGLVKAFQKAYYVKYGGGANTLNDGYSTGTGLGAEIIGTFVLVYTVFAATDPKRNARDSHVPVLAPLPIGFAVFMVHLATIPVTGTGINPARSFGAAVIYGKEKAWDDQWIFWVGPFIGAAIAAFYHQFILRAGAVKALGSFRSNA*
NtPIP2;1x	MAKDTEVGTEYAPKDYQDPPPAPLIDPEELGKWSFYRAIIAEFIATLLFLYITVLTVIGYKSQIDPDHNGEQCGGVGILGIAWAFGGMIFVLVYCTAGISGGHINPAVTFGLFLARKVSLVRAIMYMLAQCLGAICGCGLVKAFQKAYYVKYGGGANTLNDGYSTGTGLGAEIIGTFVLVYTVFAATDPKRNARDSHVPVLAPLPIGFAVFMVHLATIPVTGTGINPARSFGAAVIYGKEKAWDDQWIFWVGPFIGAAIAAFYHQFILRAGAVKALGSFRSNA*
NtPIP2;2t	MGKDIEVGTEYAPKDYQDPPPAPLIDPEELGKWSFYRAIIAEFIATLLFLYITVLTVIGYKSQTDTDHNGEQCGGVGILGIAWAFGGMIFVLVYCTAGISGGHINPAVTFGLFLARKVSLVRAIMYMLAQCLGAICGCGLVKAFQKAYYVKYGGGANMLNDGYSTGTGLGAEIIGTFVLVYTVFAATDPKRNARDSHIPVLAPLPIGFAVFMVHLATIPVTGTGINPARSFGAAVIYGKEKAWDDQWIFWVGPFIGAAIAAFYHQFILRAGAVKALGSFRSNA*
NtPIP2;3t	MAKDTEVGTEYAPKDYQDPPPAPLIDPEELGKWSFYRAIIAEFIATLLFLYITVLTVIGYKSQTDTDHNGEQCGGVGILGIAWAFGGMIFVLVYCTAGISGGHINPAVTFGLFLARKVSLVRAIMYMLAQCLGAICGCGLVKAFQKAYYVKYGGGANMLNDGYSTGTGLGAEIIGTFVLVYTVFAATDPKRNARDSHVPVLAPLPIGFAVFMVHLATIPVTGTGINPARSFGAAVIYGKDKAWDDQWIFWVGPFIGAAIAAFYHQFILRAGAVKALGSFRSNA*
NtPIP2;4s	MTKEVEVATEQPTEFSAKDYTDPPPAPLVDFEELTQWSLYRAVIAEFIATLLFLYVTVLTVIGYKVQSDVKADGDICGGVGILGIAWAFGGMIFILVYCTAGISGGHINPAVTFGLFLARKVSLIRAVLYMVAQCLGAICGVGFVKAFQSAYYVRYGGGANVMAPGHTKGVGLAAEIIGTFVLVYTVFSATDPKRNARDSHVPVLAPLPIGFAVFMVHLATIPITGTGINPARSFGAAVIYNHDKAWDEHWIFWVGPFIGAFAAAVYHQFILRAGAIKALGSFRSNA*
NtPIP2;4t	MTKEVEVAREQAAEFSAKDYTDPPPAPLVDFEELTQWSLYRAVIAEFIATLLFLYVTVLTVIGYKVQSDVKADGDICGGVGILGIAWAFGGMIFILVYCTAGISGGHINPAVTFGLFLARKVSLIRAVLYMVAQCLGAICGVGLVKGFQSAYYVRYGGGANVMAPGHTKGVGLAAEIIGTFVLVYTVFSATDPKRNARDSHVPVLAPLPIGFAVFMVHLATIPITGTGINPARSFGAAVIYNQDKAWDEHWIFWVGPFIGAFAAAVYHQFILRAGAIKALGSFRSNA*
NtPIP2;5s	MAKDIEYGTDQYAPNKDYQDPPPAPLIDAEELGKWSFYRAIVAEFIATLLFLYITVLTVIGYKSQSDTKHNGDECGGVGILGIAWAFGGMIFVLVYCTAGISGGHINPAVTFGLFLARKISLARAVMYMIAQCLGAICGCGLVKAFQKSYYVNYGGGANELATGYSTGTGLAAEIIGTFVLVYTVFSATDPKRNARDSHVPVLAPLPIGFAVFMVHLATIPITGTGINPARSFGAAVIYGKEKAWDDQWIFWVGPFIGAAIAALYHQYILRAGAVKALGSFRSNA*
NtPIP2;5t	MAKDIEYGTDQYAPNKDYQDPPPAPLIDAEELGKWSFYRAIIAEFIATLLFLYITVLTVIGYKSQSDTKHNGDECGGVGILGIAWAFGGMIFVLVYCTAGISGGHINPAVTFGLFLARKISLARAVMYMIAQCLGAICGCGLVKAFQKSYYVRYGGGANELATGYSTGTGLAAEIIGTFVLVYTVFSATDPKRNARDSHVPVLAPLPIGFAVFMVHLATIPITGTGINPARSFGAAVIYGKDKAWDDQWIFWVGPLIGAAIAALYHQYILRAGAVKALGSFRSNA*
NtPIP2;6s	MTKEVEAVSEQPAEYSAKDYTDPPPTPLIDFEELTKWSLYRACIAEFIATLLFLYVTVLTVIGYKHQSDTKDGGDICGGVGILGIAWAFGGMIFVLVYCTAGISGGHINPAVTFGLFLARKVSLMRAVLYMVSQCLGAICGVGLVKAFQKAYYNRYGGGVNVMAGGHNKGVGLGAEIIGTFVLVYTVFSATDPKRSARDSHVPVLAPLPIGFAVFMVHLATIPITGTGINPARSFGAAVIYNQDKAWDEHWIFWVGPFVGAFAAAVYHQYILRAGALKALGSFRSNA*
NtPIP2;6t	MSKEVEAVSEQPAEYSAKDYTDPPPTPLIDFEELTKWSLYRACIAEFIATLLFLYVTVLTVIGYKHQSDTKDGGDICGGVGILGIAWAFGGMIFVLVYCTAGISGGHINPAVTFGLFLARKVSLIRAVLYMVSQCLGAICGVGLVKAFQKAYFNRYGGGVNVMAGGHNKGVGLGAEIIGTFVLVYTVFSATDPKRSARDSHVPVLAPLPIGFAVFMVHLATIPITGTGINPARSFGAAVIYNQDKAWDEHWIFWVGPFVGAFAAAVYHQYILRAGALKALGSFRSNA*
NtPIP2;7t	MGKDVEAATEFSAKDYTDPPPAPLIDFEELKQWSFYRAAIAEFIATLLFLYVTVLTVIGYKHQSDVDANGDVCGGVGILGIAWAFGGMIFVLVYCTAGISGGHINPAVTFGLFLARKVSLIRALVYMVAQCLGAICGVGFVKAFQSAYYDRYGGGANVMAAGHTKGVGLAAEIIGTFVLVYTVFSATDPKRSARDSHVPVLAPLPIGFAVFMVHLATIPITGTGINPARSFGAAVIYNQDKAWDEHWIFWVGPFIGAFAAAAYHQYILRAGAVKALGSFRSNA*
NtPIP2;8s	MSKDVIEEGQVHQQHGKDYVDPPPAPLLDFAELKLWSFYRALIAEFIATLLFLYVTVATVIGHKKLNGADKCDGVGILGISWAFGGMIFVLVYCTAGISGGHINPAVTFGLFLARKVSLLRAVGYIIAQSLGAICGVGLVKGFMKHYYNTLGGGANFVQPGYNKGTALGAEIIGTFVLVYTVFSATDPKRSARDSHVPVLAPLPIGFAVFMVHLATIPITGTGINPARSFGAAVIYNTEKVWDDQWIFWVGPFVGALVAAVYHQYILRGSAIKALGSFRSNPTN*
NtPIP2;8t	MSKDVIEEGQVHQQHGKDYVDPPPAPLLDFAELKLWSFHRALIAEFIATLLFLYVTVATVIGHKKLNGADKCDGVGILGISWAFGGMIFVLVYCTAGISGGHINPAVTFGLFLARKVSLLRAVGYIIAQSLGAICGVGLVKGFMKHYYNTLGGGANFVQPGYNKGTALGAEIIGTFVLVYTVFSATDPKRSARDSHVPVLAPLPIGFAVFMVHLATIPITGTGINPARSFGAAVIYNTEKIWDDQWIFWVGPFVGALVAAVYHQYILRGSAIKALGSFRSNPTN*
NtPIP2;9s	MSKDVIEEGQTHQHGKDYVDPPPAPLLDMAELTKWSFYRAVIAEFIATLLFLYVTVATVIGHKKLNAADHCDGVGILGIAWAFGGMIFVLVYCTAGISGGHINPAVTLGLFLARKVSLIRAVAYIIAQSLGAICGVGFVKAFMKHYYNLEGGGANFVQPGYNKGTALGAEIIGTFVLVYTVFSATDPKRSARDSHVPVLAPLPIGFAVFMVHLATIPITGTGINPARSFGAAVIYNKEKIWDDQWIFWVGPFVGALIAAIYHQFVLRAGAVKALGSFRSNPTN*
NtPIP2;9t	MSKDVIEEGQTHQHGKDYVDPPPAPLLDMAELTKWSFYRAVIAEFIATLLFLYVTVATVIGHKKLNAADHCDGVGILGIAWAFGGMIFVLVYCTAGISGGHINPAVTFGLLLARKVSLIRAVAYIIAQSLGAICGVGFVKAFMKHYYNLEGGGANFVQPGYNKGTALGAEIIGTFVLVYTVFSATDPKRSARDSHVPVLAPLPIGFAVFMVHLATIPITGTGINPARSFGAAVIYNKEKIWDDQWIFWVGPFVGALIAAIYYQFVLRAGAVKALGSFRSNPTN*
NtPIP2;11s	MTRDYVDPPAAPLFDMAELKKWSFYRALIAEFVATFLFLYVSVATVIGHKKQVGPCDGVGLLGIAWAFGGMIFVLVYCTAGISGGHINPAVTFGLLLARKVSLLRAVGYMVAQCLGAICGVGLVKGFMKHDYNTYGGGANTVAVGYSTGTALGAEIIGTFVLVYTVFSATDPKRNSRDSHVPVLAPLPIGFAVFMVHLATIPITGTGINPARSFGAAVIYNDTTAWNDHWIFWVGPSLGALAAALYYQQVLRAQAAKTLSSFHSNPSI*
NtPIP2;11t	MARDYVDPPAAPLFDTAELKKWSFYRALIAEFVATFLFLYVSVATVIGHKKQVGPCDGVGLLGISWAFGGMIFVLVYCTAGISGGHINPAVTFGLLLARKVSLLRAVAYMVAQCLGAICGVGLVKGFMKHDYNTHGGGANTVAVGYSTGAALGAEIIGTFVLVYTVFSATDPKRNSRDSHVPVLAPLPIGFAVFMVHLATIPITGTGINPARSFGAAVIYNHTTAWNDHWIFWVGPFLGALAAALYYQQLLRAQAAKTLSSFHSNSSI*
NtPIP2;13s	MAKNVGSEGSFTTKDYQDPPPAPLIDPEELTQWSFYRALIAEFIATLLFLYITVLTVIGYKSQSATATDPCAGVGILGIAWAFGGMIFVLVYCTAGISGGHINPAVTFGLFLARKVSLIRAVMYMVAQCLGAICGVGLVKAFQSAYYHRYDGGANMLSDDYSHGVGLSAEIIGTFVLVYTVFSATDPKRNARDSHVPVLAPLPIGFAVFMVHLATIPITGTGINPARSLGAAVIFNQHKAWKDHWIFWVGPFIGAAIAAFYHQFILRAGAAKALGSFRSSSQV*
NtPIP2;13t	MAKNVNSEGSFTTKDYQDPPPAPLIDPEELTQWSFYRALIAEFIATLLFLYITVLTVIGYKNQSATTSDPCAGVGVLGIAWAFGGMIFVLVYCTAGISGGHINPAVTFGLFLARKVSLIRALMYMVAQCLGAICGVGLVKAFQSAYYHRYDGGANMLSDGYSHGVGLSAEIIGTFVLVYTVFSATDPKRNARDSHVPVLAPLPIGFAVFMVHLATIPITGTGINPARSLGAAVIFNQHKAWKDHWIFWVGPFIGAAIAAFYHQFILRAGAAKALGSFRSSSQV*
NtSIP1;1t	MGVIKAAIGDGALTFLWVLCSSCIGVSTYLVATTFGVVNEMGSLFITTLVVFLIFLVFGFLGDALGGAAFNPTANAAFYAAGLGHDSLVSAALRCPAQVAGAVAGSLAIMELMPKQYHHMLEGPALKVDVQAGAIAEGVLTFIITFMVFVIVLRGPKSALLKNWLLTLVTVPLVVAGSNYTGPSMNPANAFGWAYLSNAHNTWEHFYVYWVSPFIGAILAAWIFRALFPPPVKQKRN*
NtSIP1;2s	MGAVKAAVADFVLTSMWVFCSSTLGVFTYLIASAFGIAQGITTLFITTVLLFVLFFVFGIIGDALGGAAFNPAGTAAFYAAGVGTDSLFSVAARFPAQAAGAVAGALAILEVIPTQYKHMLGGPSLKVDLHNGAIAEGILTFIMTFLVFLIVLRGPRNALLKNWLLAMSTVTMVVTGSKYTGPSMNPANAFGWAYINNWHNTWEQFYVYWICPFVGAIMAAWTFRALFPPPVKQKKPQKAKKN*
NtSIP1;2t	MGAVKAAVADFVLTSMWVFCSSTLGVFTYLIASAFGIAQGITTLFITTVLLFILFFVFGIIGDALGGAAFNPAGTAAFYAAGVGTDSLFSVAARFPAQAAGAVAGALAILEVIPTQYKHMLGGPSLKVDLHNGAIAEGILTFTMTFLVFLIVLRGPRNALLKNWLLAMSTVTMVVTGSKYTGPSMNPANAFGWAYINNWHNTWEQFYVYWICPFVGAIMAAWTFRALFPPPVKQKPQKAKKN*
NtSIP2;1s	MGVSRRRLLVSDFIMSFMWVWSSVLIKMFVHTMLGYGAHDLKGEILKHSISVINMFFFAFLAKATKGGAYNPLTILSGAISGDLSNFLFAVGARIPAQVFGSITGVRLIIASFPNIGRGPRLTIDIHRGALIEGCLTFAIVTISLGLSRRSRASTLMKTWISSLSKLTLHILGSDLTGGCMNPASVMGWAYARGDHITKEHIQVYWLAPIQATLLAVWTFNLLVSPPKDEKEKMKEKKSE*
NtSIP2;1t	MGVSRRRLLVSDFIMSFMWVWSSVLIKMFVHTMLGYGAHDLKGEILKHSISVINMFFFAFLAKATKGGAYNPLTILSGAISGDLSNFLFTVGARIPAQVFGSITGVRLIIAAFPNIGRGPRLTIDIHRGALIEGCLTFAIVTISLGLSRRSRASTLMKTWISSLSKLTLHILGSDLTGGCMNPASVMGWAYARGDHITKEHIHVYWLAPIQATLLAVWTFNLLVSPPKDEREKMIEKKSE*
NtTIP1;1s	MPIHQIAVGSHEELRQSGTLKAALAEFICTLIFVFAGQGSGMAFNKLSADGTATPAGLISASIAHAFGLFVAVSVGANISGGHVNPAVTFGAFVGGNITLFRGILYIVAQLLGSTVACFLLEFATGGMSTGAFALSAGVSVWNAFVFEIVMTFGLVYTVYATAVDPKKGDLGVIAPIAIGFIVGANILAGGAFTGASMNPAVSFGPALVSWTWTHQWVYWAGPLVGGGIAGVVYELIFINHSHEPLPSGDF*
NtTIP1;1t	MPIHQIAVGSHEELRQPGTLKAALAEFICTLIFVFAGQGSGMAFNKLSVDGTATPSGLISASIAHAFGLFVAVSVGANISGGHVNPAVTFGAFVGGNITLFRGILYIIAQLLGSTVACFLLEFATGGMSTGAFALSAGVSVWNAFVFEIVMTFGLVYTVYATAIDPKKGDLGVIAPIAIGFIVGANILAGGAFTGASMNPAVSFGPALVSWTWTHQWVYWAGPLVGGGIAGVVYELIFINHSHEPLPSGDF*
NtTIP1;2s	MPISKITLGNLAEASQPDALKAALAEFISMLIFVFAGEGSGMAFGKLTNGGAATPAGLISAAIAHAFALFVAVSVGANISGGHVNPAVTFGAFVGGHITLFRSVLYWIAQLLGSVVACVLLKFATGGLETSAFALSTGVTPWNAVVFEIVMTFGLVYTVYATAVDPKRGNLGIIAPIAIGFIVGANILAGGAFDGASMNPAVSFGPAVVSWTWNSHWVYWLGPFVGAATAALVYEIIFIGDNTHEQLPTADY*
NtTIP1;2t	MPISKISLGNLAEASQPDALKAALAEFISMLIFVFAGEGSGMAFGKLTNGGAATPAGLISAAIAHAFALFVAVSVGANISGGHVNPAVTFGAFVGGHITLFRSVLYWIAQLLGSVVACVLLKFATGGLETSAFALSTGVTPWNAVVFEIVMTFGLVYTVYATAIDPKRGNLGIIAPIAIGFIVGANILAGGAFDGASMNPAVSFGPAVVSWTWNSHWVYWLGPFVGAAIAALVYEIIFIGDNTHEQLPTADY*
NtTIP1;3t	MPISRIAIGRPEEATHPDALKAALAEFISTLIFVFAGSGSGVAFSKLTGGGANTPAGLIAAAIAHAFGLFVAVSVGANISGGHVNPAVTFGAFVGGNITLLRGILYWIAQLLGSVVACLLLKFTTGGLEIGAFGLSDGVGVGNALVLEIVMTFGLVYTVYATAVDPNKGSLGTIAPIAIGFIVGANILAGGAFDGASMNPAVSFGPAVVSWSWANHWVYWAGPLIGGGLAGLVYEFFFINQTHEPLPQ*
NtTIP1;3s	MPISRIAIGRPEEATHPDALKAALAEFISTLIFVFAGSGSGVAFSKLTGGGANTPAGLIAAAIAHAFGLFVAVSVGANISGGHVNPAVTFGAFVGGNITLLRGILYWIAQLLGSVVACFLLKFTTGGLEIGTFGLSDGVGVGNALVLEIVMTFGLVYTVYATAVDPKKGSLGTIAPIAIGFIVGANILAGGAFDGASMNPAVSFGPAVVSWSWNNHWVYWAGPLIGGGLAGLIYEFFFINQTHEPLPQ*
NtTIP1;4t	MPIHQITIGTHEELRQPGALKAALAEFISTLIFVFAGQGSGMAFNKLTSDSTNTPAGLIAAAVAHAFGLFVAVSVSFNISGGHVNPAVTFGAFIGGNITFFRGILYIIAQLLGSTVACLLLKFATGGLSTGAFALCSGLSVWNALVFEIVMTFGLVYTVYATAIDPKKGELGVIAPISIGFIVGANILAGGPFDGASMNPAVSFGPAFVSWTWTHQWVYWAGPIIGAGLAGVVYELFFINHSHEQVPTAEY*
NtTIP2;1s	MPAIAFGRFDDSFSLGSIKAYIAEFISTLLFVFAGVGSAIAYDKLTADAALDPAGLVAVAVCHGFALFVAVSVGANISGGHVNPDVTMGLALGGQITVLTGLFYWIAQLMGATAASYLLKVVTGGLAVPIHSVAAGVGAAEGVVMEIIITFALVYTVYATAADPKKGSLGTIAPIAIGFIVGANILAAGPFSGGSMNPARSFGPAVASGNFAGHWIYWIGPLVGGGLAGLIYSNVFMNHDHAPLSTDF
NtTIP2;1t	MPAIAFGRFDDSFSLGSIKAYIAEFISTLLFVFAGVGSAIAYNKLTADAALDPSGLVAVAVCHGFALFVAVSVGANISGGHVNPAVTFGLALGGQITLLTGLFYWIAQLLGATVASYLLKVVTGGLAVPIHSVAAGVGAVEGVVMEIIITFALVYTVYATAADPKKGSLGTIAPIAIGFIVGANILAAGPFSGGSMNPARSFGPAVASGNFAGHWIYWVGPLVGGGLAGLIYSNVFMNHDHAPLSTDF*
NtTIP2;2s	MAKIAFGNYNDSVSAASIKAYLAEFIATLLFVFAGVGSAISYNKLTTDAALDPAGLVAVAVAHAFALFVGVSMAANISGGHLNPAVTFGLAVGGNITILTGFFYWIAQLLGSTVACLLLKFVTGGLAVPTHGVAAGLTGFEGVVMEIVITFALVYTVYATAADPQKGSLGTIAPIAIGFIVGANILAAGPFSGGSMNPARSFGPAVVSGDFSQNWIYWVGPLIGGGLAGLIYGDVFIGSHDPLPVSEDYA*
NtTIP2;3s	MVKIAFGSIGDSFSVGSLKAYVAEFIATLLFVFAGVGSAIAYNKLTADAALDPAGLVAVAVAHAFALFVGVSIAANISGGHLNPAVTLGLAVGGNITILTGFFYWIAQLLGSTVACLLLKYVTNGLAVPTHGVAAGLNGFQGVVMEIIITFALVYTVYATAADPKKGSLGTIAPIAIGFIVGANILAAGPFSGGSMNPARSFGPAVVAGDFSQNWIYWAGPLIGGGLAGFIYGDVFIGCHTPLPTSEDYA*
NtTIP2;3t	MVRIAFGSIGDSFSVGSLKAYVAEFIATLLFVFAGVGSAIAYNKLTADAALDPAGLVAVAVAHAFALFVGVSIAANISGGHLNPAVTLGLAVGGNITILTGFFYWIAQLLGSTVACLLLKYVTNGLAVPTHGVAAGLNGLQGVVMEIIITFALVYTVYATAADPKKGSLGTIAPIAIGFIVGANILAAGPFSGGSMNPARSFGPAVVAGDFSQNWIYWAGPLIGGGLAGFIYGDVFIGCHTPLPTSEDYA*
NtTIP2;4s	MPCIALGRFDDSFSSGSIKAYIAEFISTLLFVFAGVGSAIAYNKLTADAALDPAGLVAVAVCHGLALFVAVAIAANISGGHVNPAVTFGLALGGQITIITGLFYWIAQVLGAIAASYLLKFVTGGLAVPIHGVAAGVGATEGVVMEIIITFALVYTVFATAVDPKKGTLGTIAPIAIGFIVGANILAAGPFSGGSMNPARSFGPAVASGNFAGNWIYWVGPLVGGGLAGLTYSNVFMNYDHAPLVSEF*
NtTIP2;5s	MPGIAFGRIDDSFSVGSLKAYLAEFISTLLFVFAGVGSAIAYNKLTADAALDPAGLVAVAVCHGFGLFVAVAVGANISGGHVNPAVTFGLALGGQITILTGLFYIIAQLLGSIVACLLLKVVTGGLAVPIHNVAAGVGALEGVVMEIIITFALVYTVYATAADPKKGSLGTIAPIAIGFIVGANILAAGPFSGGSMNPARSFGPAVASGDFTNNWIYWAGPLVGGGLAGLTYSNVFMQNEHAPISSDF*
NtTIP2;5t	MPCIAFGRIDDSFSVGSLKAYLAEFISTLLFVFAGVGSAIAYNKLTADAALDPAGLVAVAVCHGFALFVAVAIGANISGGHVNPAVTFGLALGGQITLLTGLFYTIAQLLGSIVACLLLKVVTGGLAVPTHNVAAGVGALEGVVMEIIITFALVYTVYATAADPKKGSLGTIAPIAIGFIVGANILAAGPFSGGSMNPARSFGPAVASGDFTNNWIYWAGPLVGGGLAGLIYSNVFMQNEHAPLSSDF*
NtTIP3;1s	MQPPRRYAFGRVDEATHPDSMRATLSEFLSTFIFVFAGEGSALALDKLYPDTALGASRLTAIALAHALSLFAAVASSMNVSGGHINPAVTFGALVGGRISVLRAVYYWVAQLLGAVVASALLRLATDGLRPLGFGVAAGVGNLNALVMEIVMTFGLVYTVYATAIDPKRGSLGIIAPLAIAFIVGANIFVGGPFEGASMNPARAFGPALVGWRWRNHWIYWLGPFIGAAIAGLIYEFGLIQSEIAPIHTHHQPLAPEDY*
NtTIP3;1t	MQPPRRYAFGRVDEATHPDSMRATLSEFLSTFIFVFAGEGSALALDKLYPDTALGASRLTAIALAHALSLFAAVASSMNVSGGHINPAVTFGALVGGRVSVLRAVYYWVAQLLGAVVASALLRLATDGLRPLGFGVAAGVGNLNALVMEIVMTFGLVYTVYATAIDPKRGSLGIIAPLAIAFIVGANIFVGGPFEGASMNPARAFGPALVGWRWRNHWIYWLGPFIGAAIAGLIYEFGLIQSEIAPIHTHHQPLAPEDY*
NtTIP3;2t	MPARRYAFGRADEATHPDSMRATLSELLSTFIFVFAGEGTVLALDKLYPETALGASRLTAIALAHALSFFAAVASSLNVSGGHINPAVTFGALVGGRISVVRAVYYWLAQLVGAVIASLLLRLATDGLRPLGFSVAAGVGNLNALVMEIVMTFGLVYTVYATAIDPRRGSLHTIAPLAIAFIVGANVLVGGPFEGGSMNPARAFGPALVGWRWRNHWIYWLGPFVGAALAGLIYEYGIIQHEAVPRPTTHQPLAPEDY*
NtTIP4;1s	MAKIAVGNSREAIQPDCIQALIVEFIVTFLFVFAGVGSAMAANKLNGDPLVSLFFVAMAHALVVAVTISAGFRISGGHLNPAVTLGLCMGGHITVFRSILYWIDQLLASVAACALLNYVTAGLETPVHTLANGVSYSQGIIMEVILTFSLLFTVYTTIVDPKKGVLEGMGPLLTGLVVGANIMAGGPFSGASMNPARSFGPAFVSGIWTDHWVYWVGPLIGGGLAGFICENFFIVRTHVPLPSDESF*
NtTIP4;1t	MAKIAVGSSREAIQPDCIQALIVEFICTFLFVFAGVGSAMAANKLNGDPLVSLFFVAMAHALVVAVTISAGFRISGGHLNPAVTLGLCMGGHITVFRSILYWIDQLLASVAACALLNYLTAGLETPVHTLANGVSYGQGIIMEVILTFSLLFTVYTTIVDPKKGILEGMGPLLTGLVVGANIMAGGPFSGASMNPARSFGPAFVSGIWTDHWVYWVGPLIGGGLAGFICENFFIVRTHVPLPSDESF*
NtTIP5;1s	MASLASRLQHSVTPNALRSYVAEFLSTFIFVFAAAGAAMSTRKMTPDATSDPSSLVAVAVANAFALSVAVYISANISGGHVNPAVTFGMAIGGHISIPMSIFYWISQMLGSVMACLVLKCTNQQVQTHGIPHDMTGFGGAVLEGVMTFGLVYTVYAAADPRRCVHGAIGPLAIGLIVGANVMASGPFTGGSMNPAYSFGSAVVKGSFGNQAVYWVGPFIGAAIAGILYDNVVFPSQATESLRGIGGGIAV*
NtTIP5;1t	MASLASRLQHSVTPNALRSYVAEFLSTFLFVFAAAGAAMSTRKMTPDATSDPSSLVAVAVANAFALSVAVYISANISGGHVNPAVTFGMAIGGHISIPMSIFYWISQMLGSVMACLVLKCTNQQVQTHGIPHDMTGFGGAVLEGVMTFGLVYTVYAAADPRRCVHGAIGPLTIGLIVGANVMASGPFTGGSMNPAYSFGSAVVKGSFGNQAVYWVGPFIGAAIAGILYDNVVFPPQATESLRGIGGGIAV*
NtXIP1;6s	MAATTRDALDDEETQFSSIPKIDEENKKKSPLTLSQRLGLPDFFSPDVWRASVGELLGTAVLVFMLDTIVISTLESDVKMPNLIMSILAAITITILLLAVFPVSGGHLNPVISCSAALVGIISMSRAIIYIVAQCIGATLGALALKAVVSSSIENTFSLGGCTLTVISSGPNGPITVGIETAQAFWLEIFCTFVFLFASVWMAYDHRQAKSLGLVTIMSIIGLVLGLLVFISTTVTGKKGYAGAGMNPARCFGAALVRGGNLGDGHWIFWVGPAIACWAFYLYTKIIPLQHFHADGYKHDFFGVIKSLFGSDA*
NtXIP1;6t	MAATTRDALGDEETQFSSIPKIDEENKKKAPLTLSQRLGLPDFVSPDVWRASVGELLGTAVLVFMLDNIVISTLESDVKMPNLIMSILAAITITILLLAVFPVSGGHLNPVISCSATLVGIISMSRAIIYIVAQCIGAALGALALKAVVSSSIEQTFSLGGCTLTVILPGPNGPITVGLETAQAFWLEIFCTFVFLFASVWMAYDHRQAKSLGLVTVMSIVGLVLGLLVFISTTVTGKKGYAGAGMNPARCFGAALVRGGHLWNGHWIFWVGPAIACWAFYLYTKIIPPQHFHADGYKHDFVGVIKALFGSDA*
NtXIP1;7s	MASNTSHVLGDEESQLSGGSNRVQPFSSTPKNRNIDDEGKKHTSLTVAQRLGISDFFSLDVWRASMGELLGSAVLVFMLDTIVISTFESDVKMPNLIMSILIAIVITILLLAVVPVSGGHINPVISFSAALVGIISMSRAIIYMVAQCVGAILGALALKAVVSSTIAQTFSLGGCTITVIAPGPNGPITVGLETAQALWLEIFCSFVFLFASIWMAYDHRQAKALGLVTVLSIVGIVLGLLVFISTTVTAKKGYAGAGMNPARCFGAAVVRGGHLWDGHWIFWVGPTIACVAFYVYTKIIPPQHFHADGYKYDFIGVVKASFGLHV*
NtXIP1;7t	MASNASHVLGDEESQLSGGSNRVQPFSSTPKNRNIDDEGKKHTSLTVAQRLGISDFFSLDVWRASVGELLGSAVLVFMLDTIVISTFESDVKMPNLIMSILIAIVITILLLAVVPVSGGHINPVISFSAALVGIISMSRAIIYMVAQCVGAILGALALKAVVSSTIAQTFSLGGCTITVIAPGPNGPITVGLEMAQALWLEIFCTFVFLFASIWMAYDHRQAKALGLVTVLSIVGIVLGLLVFISTTVTMKKGYAGAGMNPARCFGAAVVRGGHLWDGHWIFWVGPTIACVAFYVYTKIIPPKHFHADGYKYDFIGVVKASFGLHE*
Pseudo Genes
pNtNIP4;3as PSEUDO	MEEGAHAANIFRSQSDTNIGLSSSANSVVALAQKFIAEAIGAYFIIFAWFGSVEMNRLFDDESITSPGISMTWGAVAMVMIYSLGQVSGGHFNPAVTITFTIFHRFPWKLVRTNVLFFFL
pNtNIP4;3b PSEUDO	MVTEKKKSPYTMEEGAPAANILKSHSDTNTRLYSSASVVAVAQKLIAEAIGAYFIIFSWCGSVAMNKLYDDESLTSPGISMTWGAVAMVMVYSLGQVSGGHFNPAVTITFTIFRHFPWKLVPLYIIAQLIGSVLAIGTLALLLDVNLKAYFEHFPKLA
pNtPIP1;2as PSEUDO	MEGKEEDVKVGANKYSERQPLGTSSQSKDYKEPPPAPLFEPGELHSWSFWRAGIGEFMPTFLFLYITVLTVMGYSRANSKCSTVGVQGIVWAFGGMIFALVYCTAGISGGHINPAVTFGLFLARKLSLTRAVFYIVMQCLGAICGAGVVKGFQPSLYQVKGGGANVVNNDYTKGDGLGAEIVGTFVLVYTVFSATDAKRNARDSHVPILAPLPIGFAVFLVHLATIPIIGTCINPARSLGAAIIYNRDQAWDDH*IFWVGPFIGAALAALYHQVIIRAIPFKSGN*
pNtPIP1;7s PSEUDO	MENKEEDVRLGANKYSERQAIGTAAQSDKDYTEPPPAPLFEAGELTSWSFYRAGIAEFMATFLFLYITILTVMGVSKSESKCSTVGIQGIAWAFGGMIFALVYCTAGISGGHINPAVTFGLFLARKLSLTR
pNtPIP2;7s PSEUDO	MGKDVEAATEFSAKDYTDPPPAPLIDFEELKQWSFYRAAIAEFIATLLFLYVTVFTVIGYKHQSDVDANGDVCGGVGILGIAWAFGGMIFVLVYCTAGISGGHINPAVTFGLFLARKVSLIRALVYMVAQCLGAICGVGFVKAFQSADRYGGGANEMAPGHTKGVGLAAEIIGTFVLVYVVFSATDPKRSARDSHVPVLAPLPIGFAVFMVHLATIPITGTGINPARSFGAAVIYNQDKAWNEHWIFWVGPFIGAFAAAAYHQYILRAGAVKALGSFVVA
pNtPIP2;11as PSEUDO	MKHDYNTYGGGANTVAVGYSTGTALGAEIIGTFVLVYTVFSATDAKSKARDSHVPVLAPLPIGFSVFMVHLATIPITGTGINPARSFGAAVIYNNSTAWNDHWIFWVGPFVGALVASLYHQQVLRAHVLDTWNSYYNNPST
pNtSIP1;1s PSEUDO	MGVIKVAIADGALTFLWVLCSSCIGVSTYFVATTFGVVNEMGSLFITTLVVFLMFLVFGFLGDALGGAGFNPTGNAAFYAAGLGDDSLVSAAVRCPAQVAGAVAGSLAIMELMPKQYHHMLDGPALKVDVQAGAIAEGVLTFIITFMVQSTLDLL

## Sheet: Tobacco AQP CDS
Name	Sequence
NtNIP1;1s	ATGGCTGATCAGATAGCAACAGGGGCTAATGGGAATCATAGTGTAACTTTGAATATTAAAGAAGATCATGATTTGAATCACAAGGATTCTTCTTCAAGTTGTAGCTTTCTTACTGTTCCTTTCATTCAAAAGGTTATAGCAGAAATGATAGGAACATATTTCTTGATATTTGCGGGCTGTGGATCAGTGGTGGTAAATGCAGACAAAGGAATGGTAACATTTCCAGGAATAGCCATAACTTGGGGACTTGTGGTAATGGTCATGATTTACTCAGTTGGCCACATTTCTGGTGCTCATTTTAACCCTTCTGTTACTATTGCCTTTGCCACAGTTAAAAGGTTCCCTTGGAAACAGGTACCAGCTTATGTAGCAGCTCAAATTCTTGGAGCAACCCTAGCA…
NtNIP1;2s	ATGGGTGATCTGCAGACAGCAGAGGCTAATGGAAACCATGCATCAGTGAGTTTGAATATTAGAGATAATGATATGAACAACAACAAGACTTCTGCACATGAAGATTCTTCATCAAGCTGTTGCTTTGTCACTGTTCCCTTCATCCAAAAGATAATAGCGGAGACATTAGGGACGTACTTCTTGATATTTGCGGGGTGTGGTTCAGTGGCGGTGAATGCAGACAAAGGAATGGTTACTTTCCCTGGTATCTCCATTGTCTGGGGGCTGGTGGTTATGGTCATGGTTTACTCTGTTGGCCACATTTCTGGTGCTCATTTTAACCCTGCTGTTACCATTTCCTTTGCCACTTGCAAAAGGTTCCCATGGAAACAGGTACCAGCTTACGTGGCAGCTCAAGTG…
NtNIP1;2t	ATGGGTGATCTGCAGATAGCAGAGGCTAATGGAAACCATGCATCAGTGAGTTTGAATATTAGAGATAATGATATGAACAGCAACAACAAGACTTCTGCACATGAAGATTCTTCATCAAGCTGTTGCTTTGTCACTGTTCCCTTCATCCAAAAGATAATAGCGGAGACATTAGGGACGTACTTCTTGATATTTGCGGGGTGTGGTTCAGTGGCGGTGAATGCAGACAAAGGAATGGTTACTTTCCCTGGTATCTCCATTGTCTGGGGGCTGGTGGTTATGGTCATGGTTTACTCTGTTGGCCACATTTCTGGTGCTCATTTTAACCCTGCTGTTACCATTTCCTTTGCCACTTGCAAAAGGTTCCCATGGAAACAGGTACCAGCTTACGTGGCAGCTCAA…
NtNIP2;1s	ATGGAGAGTGAACGAGGAAACTCTACAGAAAACAAAAAACCAAATGAATTGGTGTCCGTCGAAAATCCAAAGTCCAACTTGTCCTTCCGTTACATATTGATATTTTTTCAAGAACATTACCCACCTGGGTTTCTCAAGAAGGTGATAGCGGAGGTAATTGCGACGTATCTATTGGTGTTTGTGACATGTGGTGCAGCTGCAATTAGTGCGAGCGACGAACACAAAGTGTCGAGACTTGGAGCCTCCGTTGCGGGTGGACTCATTGTGACAGTCATGATATATGCTGTTGGACATATCTCTGGTGCGCATATGAATCCTGCTGTTACCTTTGCTTTTGCCGCCGTTAGACATTTCCCATGGAGACAGGTACCACCGTATGCAGCAGCACAACTTACAGGG…
NtNIP3;1s	ATGGAGGATTTACCAGTTGTTGATGGAATACGAGCTACATCGTTAAGGATTAATAGCTATCCATCCCCAGCAGAATCCAACACTACCGCTACGACTTCACAAAAACATTCAAAATGCTTAATAAGTGTGCATTTCGTTCAAAAGTTGATTGCAGAGCTTGTGGGAACCTACATGTTGATATTTGCTGGTTGTGCTGCTATAGTGTTAAATATAAACAAGGACAACGTTGTCACACTACCTGGAATTGCATCTGTTTGGGGACTTGTTGTTATGGTTTTGATTTACTCTGTTGGTCATGTCTCTGGTGCACATTTCAACCCTGCTGTTACCATTGCTTTTGCCTCTTGCAAAAGGTTTCCTTGGAATCAGGTACCGGCCTATATTTTGGTTCAAGTCATA…
NtNIP4;1s	ATGGCAAAGAAGGATGGCAATCGAGAAGAAGAAATCTCCCAAATGGAAGAAGGCAATATTCATTCAGCCTCCAAGTCCGATTCCAACGTCGGATTTTGTTCATCAGTTTCTGTCGTTGTCATCTTACAAAAGTTGATAGCGGAGGCTATAGGAACGTACTTTGTAATATTTGCAGGGTGTGGATCAGTTGCTGTGAATAAGATCTATGGGAGCGTTACGTTTCCAGGGATATGTGTGACATGGGGACTAATCGTGATGGTGATGGTTTACACCGTGGGACACATATCTGGAGCTCATTTTAATCCTGCTGTCACTATTACTTTCAGCATCCTCGGCCACTTCCCATGGAAACAAGTACCTTTGTACATAATAGCTCAACTGATGGGTTCGATTTTGGCC…
NtNIP4;1t	ATGGCAAAGAAGGATGGTAATCGAGAAGAAGAAATCTCCCAGATGGAAGAAGGCAATATTACCCATTCAGCCTCCCAGTCCGATTCCAATGTCGGATTTTGTTCATCACTTACTGTCGTTGTCATCGCACAAAAGTTGATAGCGGAGGCTATAGGAACGTACTTTGTAATATTTGCAGGGTGTGGATCAGTTGCTGTGAATAAGATCTATGGGAGCGTTACGTTTCCAGGGATATGTGTAACATGGGGTCTAATCGTGATGGTGATGGTTTACACCGTGGGACATATATCAGGAGCTCATTTTAACCCTGCTGTCACTATTACTTTCACCATCTTCGGCCGCTTCCCATGGAAACAAGTACCTTTGTACATAATAGCTCAACTAATGGGTTCGATTTTG…
NtNIP4;2s	ATGTCAAAAAAAGACATAAAAGCAGTTGAAGAAGGGGATTGCTCAGGTTATAAACAACATGCTAATGAAGAAGATTCAAGCCTCTGCACCTCACCTGAGGTTGTCATTATCATTCAAAAGGTGATAGCGGAGGCGATCGGCACGTATTTTTTGATATTTGTAGGATGTGGTGCAGTAGCAGTAAATAAAACATATGGTTCAGTAACATTTCCAGGAATATGTGTGGCATGGGGTTTAATTGTTATGGTTATGGTCTATTCTGTTGGTCATATTTCTGGTGCACATTTCAATCCTGCAGTTACCATTGCCTTTGCCATCTTTAGGCATTTCCCCTTCAAACAGGTGCCATTGTACATATTGGCACAGTTGGTTGGGTCAATTCTTGGAAGTGGAACTTTG…
NtNIP4;2t	ATGTCAAAAAAAGACATAAAAGCAGTTGAAGAAGGGAATTGCTCAGGTTATAAACAACATGCCAATGAAGAAGATTCAAGCCTCTGCACCTCACCTGAGGTTGTCATTATCATTCAAAAGGTGATAGCAGAGGCGATCGGAACGTACTTTTTGATATTTGTAGGATGTGGTGCAGTAGCAGTAAATAAAACATATGGTTCAGTAACATTTCCAGGAATATGTGTAGCATGGGGTTTAATTGTTATGGTCATGGTCTATGCTGTTGGTCATATTTCTGGTGCACATTTCAACCCTGCAGTTACCATTGCCTTTGCCATCTTTAGGCATTTCCCCTTCAAACAGGTGCCATTATACATATTGGCACAGTTGGTTGGGGCAATTCTTGGAAGTGGAACTTTG…
NtNIP4;3s	ATGGCAGCGAACACTGAAGGTAGCCGAGAAGATGAAATCTCCAAACTGGAAGAAGGTGTCCATGCAGATAATATATGTGCGTCCCAGTCTAACACTAGCATAGGATTTTGTTCATCACCTTCCGTTGTTGCTGTTGCTCAAAAGTTGATTGCAGAGGCAATTGGCACGTACTTTATTATATTTGCAGGATGTGGATCAGTAGCAGTGAATAAGCTATACGATGGGAGTATTACTTTTCCAGGAATATGCGTGACATGGGGTTTAATTGTGATGGTTATGATTTACTCTTTGGGACACGTATCAGGAGGTCATTTTAATCCTGCTGTTACGATCGCTTTCACTATCTTCCGTCGTTTCTCATGGAAACTGGCACCTTTGTACATAATAGCTCAGGTAACG…
NtNIP5;1s	ATGCCGGAATTTGAATCACCAGTATCGGCGCCGGCAACGCCGGGGACACCAACGCCGCTATTCTCGTCGATTCGAGTGGACTCAATGGGGTCTAATTATGATCGAAAGTCAATGCCCCGATGCAAGTGCTTGCCTTTGGATGCTCCAACATGGGGCACTCCTCACACGTGTCTTTCCGACTTCCCCGCACCAGATGTCTCCCTCACTCGCAAGTTGGGAGCAGAGTTCGTGGGAACATTTATCCTTATATTTGCTGCAACAGCCGGGCCAATTGTGAACCAAAAGTACAACGGAGCCGAATCTCTAATCGGAAATGCAGCTTGCTCTGGGCTGGCCGTTATGATCGTGATTCTGTCGACGGGCCATATTTCTGGAGCACATCTTAATCCGTCGCTCACC…
NtNIP5;1t	ATGCCGGAATTTGAATCACCAGTATCGGCGCCGGCAACGCCGGGGACACCAACGCCGCTATTCTCGTCGATTCGAGTGGACTCAATGGAGTCTAATTATGATCGAAAGTCAATGCCCCGATGCAAGTGCTTGCCTTTGGATGCTCCAACATGGGGCACCCCTCACACGTGTCTTTCTGACTTCCCTGCACCAGACGTCTCCCTCACCCGCAAGTTGGGAGCAGAGTTCGTGGGGACATTTATCCTTATATTTGCTGCAACAGCTGGGCCAATTGTGAACCAGAAGTACAGCGGCGTAGAATCTCTAATAGGAAATGCAGCTTGCGCTGGGCTGGCCGTTATGATCGTGATTCTGTCAACAGGCCATATTTCTGGAGCACATCTTAATCCGTCGCTCACC…
NtNIP6;1s	ATGGATGCTGAAGATGGAACGTCAGCCCCTTCAACACCAGCAACTCCAGGAACTCCTGGTGCTCCTCTTTTTGGTGGTTTCAAACATGAAAGAAACAGCAATGGCAGAAACTCACTCCTCAAGAGCTTAAAATGCTTCAGTGTGGAAGCATGGGCTTCAGAAGAAGGAAGCTTGCCGCCTGTTTCATGCGCGTTACCTCCTCCTCCTGTCTCACTAGCCAGAAAGGTGGGAGCAGAGTTCATAGGTACTATGATATTGATCTTTGCAGGGACAGCCACAGCAATTGTGAACCAAAAGACACAAGGCTCTGAAACCTTAATTGGATTGGCAGCCTCCAGTGGTCTAGCTGTAATGATTGTCATTCTGTCAACTGGCCACATCTCTGGAGCTCATCTCAAC…
NtNIP6;1t	ATGGACCCTGAAGATGGAGTCTCATCCCCTTCAACACCAGCAACTCCAGGAACTCCTGGTGCTCCTCTTTTTGGTGGTTTCAAACATGAAAGAAACAGCAATGGCAGAAACTCCCTTCTCAAGAGCTTAAAATGCTTCAGTGTAGAAGCATGGGCTTCAGAAGAAGGAAGCTTGCCACCTGTTTCATGCGCGTTACCTCCTCCTCCTGTCTCACTAGCCAGAAAGGTGGGAGCAGAGTTCATAGGTACTATGATACTAATTTTTGCAGGGACAGCCACAGCGATTGTGAACCAGAAGACACAAGGCTCTGAAACCTTAATTGGATTGGCAGCCTCCACTGGTCTAGCTGTAATGATTGTCATTCTGTCAACAGGCCACATCTCTGGAGCTCATCTCAAC…
NtNIP7;1s	ATGATCATGAAATTGCTTTCATCTGAAAATCGTTTATCCCTTGAATTTCCAGCCGATGCATCAACAAGCGAACAATCTACATATGATAAAGAGACTACATCACATTCAACATCAAGCAATGAAGAGATGCTGATGAAAAGAAACTTTTGGAACTCACCACTTGGACTAATTAATCCAACCCTCCTTCATATGGTTTTGGCAGAAGCATTGGGGACTTTTATGCTGATGTTTTGTATATGTGGGATAATGGCAAGCATGGAAATAATGGGAGTGAGGGTGGGGCTTATGGAATATGCAGCCACAGCAGCACTAACAGTAGTAGTTGTAGTCTTCTCAATAGGCCCCATTTCTGGGGCTCACATTAATCCTGCTGTCACATTAGCATTTGCAGCTGTTGGT…
NtNIP7;1t	ATGATCATGAAATTGCCTTCAACTGAAAATCGTTTATCCCTTGAATTTCCAGCCGATGCATCAACAAGCGAACAATCTACTTATGATCAAGAGACTACATCAAACTTTTGGAACTCACCACTTGGACTAATTAATCCGACCCTCATTCGTATGGTTTTGGCAGAAGCATTGGGGACTTTTATGCTGATGTTTTGTATATGTGGGATAATGGCAAGCATGGAAATAATGGGTGTGAGGGCGGGGCTTATGGAATATGCAGCCACAGCAGCACTAACAGTAGTCGTTGTAGTCTTCTCTATAGGCCCCATTTCTGGGGCTCACATTAATCCTGCTGTCACATTAGCATTTGCAGCTGTTGGTCATTTCCCATGGTCCAAGGTTCCATTTTATGTAGTGGCA…
NtPIP1;1s	ATGGCAGAGAACAAGGAAGAAGATGTTAAACTAGGAGCAAACAAGTACAGAGAAACACAGCCTCTAGGCACAGCAGCTCAAACAGACAAGGATTATAAGGAGCCACCACCAGCTCCTTTGTTTGAACCAGGGGAGTTGTCGTCATGGTCTTTTTACAGAGCTGGAATTGCAGAATTCATGGCCACTTTCTTGTTCTTGTACATCACTATCTTGACTGTTATGGGTCTCAAAAGGTCAGATAGTCTGTGTTCTTCTGTTGGTATTCAAGGAGTTGCTTGGGCTTTTGGTGGCATGATCTTTGCCCTTGTCTACTGCACTGCTGGTATCTCAGGAGGACACATTAACCCAGCAGTGACATTTGGTCTGTTTTTGGCAAGAAAGTTGTCCTTAACAAGGGCT…
NtPIP1;1t	ATGGCAGAGAACAAGGAAGAGGATGTTAAGCTAGGAGCAAACAAGTACAGAGAAACACAACCTTTGGGTACAGCAGCTCAAACAGACAAGGATTATAAGGAGCCACCACCAGCTCCTTTGTTTGAGCCAGGAGAGTTGTCGTCATGGTCTTTTTACAGAGCTGGAATTGCAGAATTCATGGCCACTTTCTTGTTCTTGTACATCACTATCTTGACTGTTATGGGTCTTAAAAGATCTGATAGTTTGTGTTCTTCTGTTGGTATTCAAGGAGTTGCTTGGGCTTTTGGTGGTATGATCTTTGCCCTTGTCTACTGCACTGCTGGTATCTCAGGAGGACACATTAACCCAGCAGTGACATTTGGTCTGTTCTTGGCAAGAAAGTTGTCTTTAACAAGGGCT…
NtPIP1;2s	ATGGAGGGGAAAGAAGAGGATGTGAAGGTAGGAGCAAACAAGTATTCAGAAAGGCAGCCATTAGGGACCTCAGCACAGAGCAAAGACTATAAGGAACCACCACCAGCACCATTGTTTGAGCCTGGTGAGCTCCATTCTTGGTCCTTTTGGAGAGCTGGGATTGCTGAATTTATGGCTACTTTCTTGTTCCTTTACATCACTGTCTTGACTGTCATGGGTTACTCTAGGGCTAACAGCAAATGTAGTACTGTTGGTGTTCAAGGTATTGCTTGGGCTTTTGGTGGTATGATTTTTGCCCTTGTGTACTGTACTGCTGGTATCTCAGGTGGACACATTAACCCTGCTGTGACATTTGGTTTGTTTCTGGCAAGAAAATTGTCCCTAACAAGGGCAGTGTTC…
NtPIP1;2t	ATGGAGGGGAAAGAAGAGGATGTGAAGGTAGGAGCAAACAAGTATTCAGAAAGGCAGCCATTAGGGACCTCAGCACAGAGCAAAGACTATAAGGAACCACCAGCAGCACCATTGTTTGAGCCTGGTGAGCTCCATTCTTGGTCCTTTTGGAGAGCTGGGATTGCTGAGTTTATGGCTACTTTCTTGTTCCTTTACATCACTGTCTTGACTGTCATGGGCTACTCTAGGGCTAACAGCAAATGTAGTACCGTTGGTGTTCAAGGCATTGCTTGGGCTTTTGGTGGTATGATTTTTGCCCTTGTTTACTGCACTGCTGGCATCTCAGGTGGACACATTAACCCTGCTGTGACATTTGGTCTGTTTCTGGCAAGGAAATTGTCCCTAACCAGGGCAGTTTTC…
NtPIP1;3s	ATGGCAGAAAACAAAGAAGAAGATGTGAATCTTGGAGCAAACAAATACAGAGAAACACAACCATTAGGAACAGCAGCACAAACAGAAAATAAAGATTATGTTGAACCACCACCAGCACCATTATTTGAACCTGGTGAATTATCATCTTGGTCATTTTACAGAGCTGGAATTGCAGAATTTATGGCCACTTTCTTGTTTTTGTATATTACAATCTTGACTGTAATGGGACTTAAAAGATCAGATAGTTTGTGTTCTTCTGTTGGTATTCAAGGTGTTGCTTGGGCTTTTGGTGGTATGATCTTTGCTCTTGTTTACTGTACTGCTGGTATCTCAGGAGGCCACATTAATCCAGCTGTGACCTTTGGTCTATTCTTAGCAAGGAAACTTTCCTTAACCAGG…
NtPIP1;3t	ATGGCAGAAAACAAAGAAGAAGATGTGAATCTTGGAGCAAACAAATACAGAGAAACACAACCCTTAGGAACAGCAGCACAAACAGAAAATAAGGATTATATTGAACCACCACCAGCACCATTATTTGAACCTGGTGAATTATCATCTTGGTCATTTTACAGAGCTGGGATTGCAGAATTTATGGCCACTTTCTTGTTCTTGTACATTACAATCTTGACTGTAATGGGACTTAAAAGGTCAGATAGTTTGTGTTCTTCTGTTGGTATTCAAGGTGTTGCTTGGGCTTTTGGTGGTATGATCTTTGCTCTTGTTTACTGCACTGCTGGTATCTCAGGAGGCCACATTAATCCAGCTGTGACTTTTGGTCTGTTCTTAGCAAGGAAACTTTCTTTAACAAGG…
NtPIP1;5s	ATGGCAGAAAACAAAGAAGAAGATGTTAAGCTTGGAGCTAACAAATTCAGAGAAACACAGCCATTAGGAACAGCTGCTCAAACAGACAAAGATTACAAAGAACCACCACCAGCTCCTTTGTTTGAACCAGGGGAATTATCATCATGGTCATTTTACAGAGCTGGAATTGCAGAATTTATGGCTACTTTCTTGTTTTTGTACATCACTATCTTGACTGTTATGGGTCTTAAGAGATCTGATAGTCTGTGTAGTTCAGTTGGTATTCAAGGTGTTGCTTGGGCTTTTGGTGGTATGATCTTTGCTTTGGTTTACTGTACTGCTGGTATCTCAGGAGGACACATCAACCCAGCTGTGACCTTTGGATTGTTCTTGGCAAGGAAACTGTCCTTAACCAGGGCT…
NtPIP1;5t	ATGGCAGAAAACAAAGAAGAAGATGTTAAGCTTGGAGCTAACAAATTCAGAGAAACACAGCCATTAGGAACAGCTGCTCAAACAGACAAAGATTACAAAGAGCCACCACCAGCTCCTTTGTTTGAACCAGGGGAGTTGTCATCTTGGTCTTTTTACAGAGCCGGAATTGCAGAATTTATGGCCACTTTCTTGTTCTTGTACATCACTATCTTGACTGTGATGGGTCTTAAGAGATCTGATAGTTTATGTTCTTCAGTTGGTATTCAAGGTGTTGCTTGGGCTTTTGGTGGTATGATCTTTGCTTTGGTTTACTGCACTGCTGGTATCTCAGGAGGACACATCAACCCAGCCGTGACCTTTGGATTGTTCTTGGCAAGGAAACTGTCCTTAACCAGGGCT…
NtPIP1;7t	ATGGAGAACAAAGAAGAAGATGTAAGATTAGGAGCAAACAAATATTCAGAGAGGCAGGCAATTGGGACGGCAGCGCAGAGTGACAAGGATTATAAGGAGCCACCACCAGCGCCACTGTTTGAGGCAGGAGAATTGACGTCTTGGTCATTCTATCGTGCTGGAATTGCTGAGTTTATGGCCACTTTCCTCTTCCTTTACATCACTATCTTAACAGTGATGGGTGTTTCAAAGTCTGAATCCAAATGCTCCACTGTTGGTATTCAAGGCATTGCTTGGGCTTTTGGGGGCATGATTTTTGCCCTTGTTTACTGTACTGCTGGCATTTCTGGAGGACACATAAATCCAGCAGTGACTTTTGGGCTGTTCTTGGCAAGGAAATTGTCGTTGACAAGGGCAGTG…
NtPIP1;8s	ATGGAGCACAGAGAAGAGGATGTTAGAGTGGGAGCTAATAAATATTCAGAGAGGCAAGCGATTGGCACGGCGGCACATAGTCAAGACAAGGATTACAAGGAGCCACCACCTGCGCCCTTGTTTGAGCCAGGGGAGTTGATGTCCTGGTCCTTCTATCGTGCTGGAATTGCAGAGTTCATGGCCACTTTTCTCTTTCTTTATATCACTGTTTTAACTGTCATGGGAGTGTCCAAATCTGAATCTAAATGTCCAACTGTTGGAATTCAAGGCATTGCTTGGGCTTTTGGCGGCATGATTTTCGCTCTAGTTTACTGCACTGCAGGAATTTCAGGGGGACACATAAACCCGGCAGTGACATTTGGGTTGTTCTTAGCAAGGAAATTGTCGGTGACAAGGGCA…
NtPIP2;1s	ATGGGCAAGGACATTGAAGTTGGCACAGAATATGCCCCAAAAGACTACCAAGACCCACCCCCTGCACCTCTAATTGACCCAGAGGAGCTAGGAAAATGGTCATTTTACAGAGCCATAATAGCTGAATTCATAGCCACTTTATTATTTCTCTACATTACTGTCCTCACTGTGATTGGATACAAGAGCCAAATTGACCCTGACCATAACGGCGAACAATGTGGTGGTGTTGGAATTCTAGGAATTGCATGGGCATTTGGGGGCATGATTTTTGTCCTTGTTTATTGTACTGCTGGTATTTCTGGTGGACATATTAACCCTGCTGTTACATTTGGACTATTCTTGGCTAGGAAAGTGTCGTTGGTTCGCGCAATTATGTATATGTTGGCTCAGTGTTTAGGA…
NtPIP2;1x	ATGGCTAAGGACACTGAAGTTGGCACAGAATACGCCCCAAAAGACTACCAAGACCCACCCCCTGCACCCTTAATTGACCCTGAGGAGCTAGGAAAATGGTCATTTTACAGAGCCATAATAGCTGAATTCATAGCCACTTTATTATTTCTCTACATTACTGTCCTCACTGTGATTGGATACAAGAGCCAAATTGACCCTGACCATAACGGTGAACAATGTGGTGGTGTTGGAATTCTTGGAATTGCATGGGCATTTGGGGGCATGATTTTTGTCCTTGTTTATTGTACTGCTGGTATTTCTGGTGGACATATTAACCCTGCTGTTACATTTGGACTATTCTTGGCTAGGAAAGTGTCGTTGGTTCGCGCAATTATGTATATGTTGGCTCAGTGTTTAGGA…
NtPIP2;2t	ATGGGCAAGGACATTGAAGTTGGCACTGAATATGCCCCAAAAGACTACCAAGACCCACCCCCTGCACCCTTAATTGACCCTGAGGAACTAGGAAAATGGTCCTTTTACAGAGCCATAATAGCTGAATTTATAGCCACTTTATTATTTCTCTACATCACTGTCCTCACTGTAATTGGATACAAGAGCCAAACTGACACTGACCATAACGGCGAACAATGTGGTGGTGTTGGTATTCTTGGAATTGCATGGGCATTTGGGGGCATGATTTTCGTCCTTGTTTATTGCACTGCTGGTATTTCTGGTGGACATATTAATCCTGCTGTTACATTTGGACTATTCTTGGCTAGGAAAGTGTCGTTGGTTCGTGCAATTATGTATATGTTGGCTCAGTGTTTAGGA…
NtPIP2;3t	ATGGCTAAGGACACTGAAGTTGGCACGGAATACGCCCCAAAAGACTACCAAGACCCACCCCCTGCACCCTTAATTGACCCTGAGGAACTAGGAAAATGGTCCTTTTACAGAGCCATAATAGCTGAATTTATAGCCACTTTATTATTTCTCTACATCACTGTCCTCACTGTAATTGGATACAAGAGCCAAACTGACACTGACCATAACGGCGAACAATGTGGTGGTGTTGGTATTCTTGGAATTGCATGGGCATTTGGGGGCATGATTTTCGTCCTTGTTTATTGCACTGCTGGTATTTCTGGTGGACATATTAATCCTGCTGTTACATTTGGACTATTCTTGGCTAGGAAAGTGTCGTTGGTTCGTGCAATTATGTATATGTTGGCTCAGTGTTTAGGA…
NtPIP2;4s	ATGACTAAAGAAGTAGAGGTAGCAACAGAGCAACCAACAGAGTTTTCAGCAAAAGACTATACTGACCCTCCACCAGCTCCTTTAGTAGACTTTGAGGAGCTGACACAATGGTCACTTTACAGAGCTGTTATTGCTGAGTTCATTGCCACTTTGCTTTTCCTTTATGTTACTGTTTTGACTGTGATTGGGTATAAGGTCCAGTCAGATGTCAAAGCCGACGGTGATATCTGTGGCGGCGTTGGTATTCTTGGTATTGCTTGGGCTTTTGGTGGCATGATTTTCATTCTTGTTTACTGCACCGCCGGTATCTCCGGAGGACACATAAACCCAGCAGTGACATTTGGGCTGTTTTTGGCAAGGAAAGTATCATTGATCAGAGCAGTATTGTACATGGTGGCA…
NtPIP2;4t	ATGACTAAAGAAGTTGAGGTAGCAAGAGAGCAAGCAGCAGAGTTTTCAGCAAAAGACTATACTGATCCTCCACCAGCTCCTTTAGTAGACTTTGAGGAGCTGACACAATGGTCACTTTACAGGGCTGTTATTGCTGAGTTCATTGCCACTTTGCTTTTCCTTTATGTTACTGTTTTGACTGTGATTGGATACAAGGTCCAGTCAGATGTCAAAGCCGACGGTGATATCTGTGGCGGCGTTGGTATTCTTGGTATTGCTTGGGCTTTTGGTGGCATGATTTTCATTCTTGTTTACTGCACCGCCGGTATCTCCGGAGGACATATAAACCCAGCAGTGACATTTGGTCTGTTTTTGGCAAGGAAAGTATCACTAATCAGAGCAGTTTTGTACATGGTCGCA…
NtPIP2;5s	ATGGCCAAAGACATTGAGTATGGCACTGATCAATATGCCCCTAATAAGGACTACCAAGATCCACCTCCAGCACCACTAATTGATGCAGAGGAACTTGGAAAATGGTCATTTTATAGAGCCATTGTTGCTGAATTTATTGCAACTCTGTTATTTCTCTATATCACTGTCCTCACTGTGATTGGCTACAAGAGCCAAAGTGATACTAAACATAATGGTGATGAATGTGGTGGTGTTGGCATTCTTGGCATTGCTTGGGCTTTTGGTGGCATGATTTTCGTTCTTGTTTACTGCACTGCTGGTATTTCTGGAGGACATATTAACCCAGCAGTGACATTTGGGCTCTTCTTGGCTAGAAAAATCTCATTGGCCAGAGCCGTTATGTATATGATAGCACAGTGT…
NtPIP2;5t	ATGGCCAAGGATATTGAATATGGCACTGATCAGTACGCCCCTAATAAGGACTACCAAGATCCACCTCCAGCACCACTAATTGATGCAGAGGAACTTGGAAAATGGTCATTTTATAGAGCCATTATTGCTGAATTTATTGCCACTCTCTTATTTCTCTACATCACTGTCCTCACTGTGATTGGCTACAAGAGCCAAAGTGACACTAAACATAATGGTGATGAATGTGGTGGTGTTGGCATTCTTGGCATTGCTTGGGCCTTTGGTGGCATGATTTTCGTTCTTGTTTACTGCACTGCTGGTATTTCTGGAGGACATATTAACCCAGCTGTGACATTTGGGCTGTTCTTGGCTAGAAAAATCTCATTGGCCAGAGCAGTAATGTATATGATAGCACAGTGC…
NtPIP2;6s	ATGACTAAAGAAGTAGAGGCAGTATCTGAGCAGCCGGCGGAGTATTCTGCTAAGGATTACACTGATCCGCCACCAACTCCGCTTATTGATTTTGAGGAGCTGACTAAATGGTCACTTTACAGAGCTTGTATTGCTGAGTTTATTGCCACTTTGTTGTTTCTTTATGTAACTGTTTTGACTGTGATTGGGTATAAGCATCAATCGGATACTAAAGATGGCGGCGATATCTGTGGCGGCGTTGGTATTCTTGGTATTGCTTGGGCTTTTGGTGGTATGATCTTTGTTCTTGTTTACTGCACTGCCGGTATCTCTGGTGGACACATCAACCCTGCTGTGACATTTGGGCTATTTTTGGCAAGGAAGGTATCATTGATGAGGGCAGTATTATACATGGTATCA…
NtPIP2;6t	ATGTCTAAAGAAGTAGAGGCAGTGTCTGAGCAGCCGGCGGAGTATTCTGCTAAGGATTACACTGATCCACCACCAACTCCGCTTATTGATTTTGAGGAGTTAACTAAATGGTCACTTTACAGAGCTTGTATTGCTGAGTTTATTGCTACTTTGTTGTTTCTTTATGTAACTGTTTTGACTGTGATTGGGTATAAGCATCAGTCGGATACTAAAGATGGCGGCGATATCTGTGGCGGCGTTGGTATTCTTGGTATTGCTTGGGCTTTTGGTGGTATGATCTTTGTTCTTGTTTACTGCACTGCTGGTATTTCTGGTGGACACATCAACCCTGCTGTGACATTTGGGCTATTTTTGGCAAGGAAAGTATCATTGATCAGGGCAGTATTATACATGGTATCA…
NtPIP2;7t	ATGGGAAAAGACGTAGAAGCAGCAACGGAGTTTTCAGCAAAGGACTACACGGACCCACCGCCAGCACCCTTGATTGATTTTGAGGAGCTGAAACAATGGTCTTTTTACAGAGCTGCTATTGCTGAGTTTATTGCCACTTTGTTATTTCTTTACGTAACTGTACTCACTGTGATTGGGTACAAGCACCAGTCGGACGTTGACGCTAATGGCGACGTCTGTGGCGGCGTTGGCATCCTTGGTATTGCTTGGGCATTTGGTGGCATGATCTTTGTTCTTGTTTACTGCACTGCTGGTATCTCAGGGGGACACATTAACCCGGCAGTGACATTTGGGCTGTTCTTGGCGAGGAAAGTGTCACTGATCAGGGCCTTGGTGTATATGGTAGCACAGTGCTTGGGT…
NtPIP2;8s	ATGTCAAAGGACGTGATAGAAGAAGGACAAGTTCATCAACAACATGGGAAAGATTACGTGGACCCACCACCAGCACCTTTGCTTGATTTTGCAGAACTCAAGCTCTGGTCTTTTTACAGAGCTCTTATTGCTGAGTTCATTGCTACTCTTCTTTTCCTTTACGTTACTGTAGCAACTGTAATTGGTCACAAGAAGTTGAATGGTGCTGATAAATGTGATGGGGTTGGGATTCTTGGCATTTCTTGGGCTTTTGGTGGCATGATTTTTGTTCTTGTTTACTGCACTGCTGGTATCTCTGGAGGACATATTAACCCAGCAGTGACATTTGGGTTATTCTTAGCAAGAAAAGTGTCATTATTAAGGGCAGTGGGATATATTATTGCCCAATCTTTAGGTGCA…
NtPIP2;8t	ATGTCAAAGGACGTGATTGAAGAAGGACAAGTTCATCAACAGCACGGGAAGGATTACGTGGACCCACCACCAGCTCCTTTGCTTGATTTTGCAGAACTCAAGCTCTGGTCTTTTCACAGAGCTCTTATTGCTGAGTTCATTGCTACTCTTCTTTTCCTTTACGTCACTGTTGCAACTGTAATTGGTCACAAGAAGTTGAATGGTGCTGATAAATGTGATGGGGTTGGTATTCTTGGTATTTCTTGGGCTTTTGGTGGCATGATTTTTGTTCTTGTTTACTGCACTGCCGGTATCTCTGGTGGACACATTAACCCAGCAGTGACATTTGGGTTGTTCTTAGCAAGAAAAGTGTCATTGTTAAGAGCAGTGGGATATATTATTGCACAGTCATTAGGTGCA…
NtPIP2;9s	ATGTCAAAGGACGTAATTGAAGAAGGACAAACTCATCAACATGGAAAAGACTATGTTGACCCTCCACCAGCTCCTCTTCTTGACATGGCTGAACTTACCAAATGGTCCTTTTATAGAGCTGTTATTGCTGAGTTTATTGCTACTCTTCTCTTCCTTTACGTCACTGTTGCCACTGTCATTGGCCACAAGAAGTTGAACGCTGCAGACCATTGTGATGGTGTAGGTATTCTTGGTATTGCATGGGCTTTTGGTGGCATGATTTTCGTTCTTGTTTACTGCACTGCTGGTATTTCTGGTGGTCATATTAACCCAGCGGTGACATTAGGGTTGTTCTTGGCAAGGAAAGTGTCACTAATAAGAGCTGTTGCATACATAATTGCACAATCACTTGGTGCTATT…
NtPIP2;9t	ATGTCAAAGGACGTAATTGAGGAAGGACAAACTCATCAACATGGAAAAGACTATGTTGACCCTCCACCAGCTCCTCTTCTTGACATGGCTGAACTTACCAAATGGTCTTTTTACAGAGCTGTTATTGCTGAGTTCATTGCCACTCTTCTATTCCTTTACGTCACCGTCGCCACTGTCATTGGCCACAAGAAACTGAACGCCGCTGACCATTGTGATGGTGTTGGCATTCTTGGTATCGCATGGGCTTTTGGTGGCATGATTTTCGTTCTTGTCTACTGCACTGCTGGTATTTCTGGTGGTCATATTAATCCAGCGGTGACATTTGGTTTGTTGTTGGCAAGGAAAGTGTCATTGATAAGAGCTGTTGCATACATAATAGCACAGTCACTTGGTGCTATT…
NtPIP2;11s	ATGACGAGAGACTATGTGGATCCGCCAGCAGCTCCGCTGTTTGATATGGCGGAGCTGAAGAAATGGTCTTTTTACAGAGCCCTCATTGCCGAATTTGTTGCCACCTTTCTTTTCCTCTACGTTAGCGTCGCTACCGTTATTGGGCACAAGAAGCAAGTTGGTCCCTGCGACGGCGTTGGACTTCTTGGTATTGCATGGGCTTTTGGTGGCATGATTTTTGTTCTTGTCTACTGTACTGCTGGGATCTCTGGTGGGCACATAAATCCAGCAGTAACATTTGGGCTATTACTGGCAAGGAAGGTTTCATTACTGAGAGCGGTGGGGTATATGGTGGCGCAGTGCTTAGGAGCCATTTGTGGCGTTGGTTTAGTGAAAGGGTTCATGAAGCATGACTATAAC…
NtPIP2;11t	ATGGCGAGAGACTATGTGGATCCGCCAGCAGCTCCGCTGTTTGATACGGCGGAGCTGAAGAAATGGTCTTTTTACAGAGCCCTCATTGCTGAATTTGTTGCCACCTTTCTTTTCCTCTACGTTAGCGTCGCTACCGTTATTGGCCACAAGAAGCAAGTTGGTCCCTGCGACGGCGTTGGACTTCTTGGTATTTCATGGGCTTTTGGTGGCATGATTTTTGTTCTTGTCTACTGTACTGCTGGCATCTCTGGTGGGCATATAAACCCAGCAGTAACATTTGGGCTATTACTGGCAAGGAAGGTTTCATTACTGAGAGCGGTGGCGTATATGGTGGCGCAATGCTTAGGAGCCATTTGCGGCGTTGGCTTAGTGAAAGGGTTTATGAAGCATGACTATAAC…
NtPIP2;13s	ATGGCAAAGAACGTGGGTAGTGAAGGGTCGTTCACGACCAAAGACTACCAAGATCCTCCGCCAGCACCACTGATTGACCCAGAGGAGCTAACCCAATGGTCTTTTTACAGAGCACTCATTGCTGAATTCATAGCCACTCTTCTCTTCCTTTACATAACGGTGCTGACTGTCATTGGTTACAAGAGCCAAAGTGCTACGGCAACTGATCCTTGTGCTGGTGTTGGGATCCTTGGTATTGCTTGGGCATTTGGTGGCATGATTTTCGTTCTTGTCTACTGCACCGCTGGTATTTCTGGTGGTCATATAAATCCAGCAGTCACATTTGGACTATTCTTGGCGAGGAAAGTATCACTAATAAGGGCAGTTATGTATATGGTGGCTCAGTGTTTGGGAGCCATT…
NtPIP2;13t	ATGGCAAAGAACGTGAATAGTGAAGGATCGTTCACGACCAAAGACTACCAAGATCCTCCGCCAGCACCACTGATAGACCCAGAGGAGCTAACCCAATGGTCTTTTTACAGAGCACTCATTGCTGAATTCATAGCCACTCTTCTATTCCTTTACATAACGGTTCTGACCGTCATTGGTTACAAAAACCAAAGTGCAACGACAAGTGATCCTTGTGCTGGAGTTGGGGTTCTTGGTATTGCTTGGGCCTTTGGTGGCATGATTTTCGTCCTTGTCTACTGCACCGCTGGTATTTCTGGTGGTCATATAAATCCGGCAGTCACATTTGGACTATTCTTGGCCAGGAAAGTATCCCTAATTAGGGCACTCATGTATATGGTGGCTCAGTGTTTGGGAGCCATT…
NtSIP1;1t	ATGGGTGTGATTAAAGCAGCGATTGGTGATGGGGCGTTAACTTTTTTATGGGTTTTATGCTCCTCTTGTATTGGGGTTTCTACTTACTTGGTAGCTACTACTTTTGGTGTTGTCAATGAAATGGGCAGCCTCTTCATCACTACCCTTGTTGTTTTTCTTATATTCTTAGTGTTTGGATTTCTGGGTGATGCATTGGGTGGTGCTGCTTTCAATCCAACTGCCAATGCCGCCTTTTATGCAGCTGGTCTTGGTCACGATTCTCTTGTCTCAGCCGCCCTTCGTTGTCCTGCTCAGGTAGCAGGTGCAGTTGCCGGTTCGCTTGCAATAATGGAGCTTATGCCTAAGCAGTATCACCACATGCTTGAGGGGCCTGCTTTGAAGGTGGATGTACAAGCTGGA…
NtSIP1;2s	ATGGGTGCTGTAAAAGCAGCAGTGGCTGATTTTGTGTTGACATCGATGTGGGTATTTTGTTCATCAACACTTGGGGTTTTCACTTACCTAATTGCTTCTGCTTTTGGAATTGCTCAAGGAATCACTACTCTGTTTATTACTACTGTTCTTCTCTTTGTTCTGTTTTTTGTGTTTGGGATTATTGGTGACGCTTTGGGTGGTGCCGCTTTTAATCCTGCTGGTACGGCCGCCTTTTATGCTGCCGGTGTTGGAACCGACTCTCTCTTCTCTGTTGCCGCTCGATTTCCTGCTCAGGCAGCTGGCGCAGTTGCTGGTGCATTGGCGATATTGGAGGTTATTCCTACGCAGTACAAGCACATGCTAGGTGGACCTTCATTGAAAGTTGACTTGCATAACGGA…
NtSIP1;2t	ATGGGTGCTGTAAAAGCAGCTGTGGCTGATTTTGTGTTAACATCGATGTGGGTATTTTGTTCATCAACACTTGGGGTTTTCACTTACCTAATTGCTTCTGCTTTTGGAATTGCTCAAGGAATTACTACTCTGTTTATTACTACTGTGCTTCTCTTTATTCTGTTTTTTGTGTTTGGGATTATTGGTGATGCTTTGGGTGGTGCCGCTTTTAATCCTGCTGGTACGGCCGCCTTTTATGCTGCCGGTGTTGGAACGGACTCTCTCTTCTCTGTTGCCGCTCGATTTCCTGCTCAGGCAGCTGGCGCAGTTGCTGGTGCATTGGCGATATTGGAGGTTATTCCTACGCAGTACAAGCACATGCTAGGTGGGCCTTCATTGAAAGTTGACTTGCATAACGGA…
NtSIP2;1s	ATGGGGGTAAGCAGGAGGAGGCTGCTGGTTTCAGACTTCATCATGTCCTTCATGTGGGTCTGGTCAAGTGTGCTTATTAAGATGTTTGTTCACACAATGTTGGGTTATGGGGCTCATGATCTCAAAGGTGAAATCCTCAAACATTCAATATCTGTCATCAATATGTTCTTCTTTGCCTTCTTGGCTAAAGCTACCAAGGGTGGGGCCTACAACCCTCTCACTATCTTGTCCGGTGCCATCTCTGGGGATCTCTCCAATTTCCTCTTCGCCGTCGGTGCCAGAATTCCTGCTCAGGTCTTTGGTTCAATTACTGGGGTTAGGCTCATCATTGCGTCATTTCCAAACATAGGGCGTGGACCTCGTTTGACCATCGACATCCACCGAGGTGCACTGATTGAA…
NtSIP2;1t	ATGGGGGTAAGCAGGAGGAGGCTGCTGGTTTCAGATTTCATCATGTCCTTCATGTGGGTCTGGTCAAGTGTGCTTATCAAGATGTTTGTTCACACAATGTTGGGTTATGGGGCTCATGATCTCAAAGGTGAAATCCTCAAACATTCAATATCTGTCATCAATATGTTCTTCTTTGCCTTCTTGGCGAAAGCTACCAAGGGTGGGGCCTACAACCCTCTCACTATCTTGTCCGGTGCCATCTCCGGGGATCTCTCCAATTTCCTCTTCACTGTCGGTGCCAGAATCCCTGCTCAAGTCTTTGGTTCAATTACTGGGGTTAGGCTCATCATTGCAGCATTTCCAAACATAGGACGAGGACCTCGTTTGACCATTGACATCCACCGAGGTGCACTGATTGAA…
NtTIP1;1s	ATGCCGATCCACCAAATTGCTGTTGGAAGCCATGAGGAACTCCGCCAATCAGGGACGCTCAAGGCGGCCTTGGCGGAGTTCATCTGTACCCTGATCTTCGTTTTCGCAGGTCAGGGTTCTGGCATGGCTTTCAACAAGCTATCAGCTGACGGTACCGCTACTCCCGCCGGCCTCATCTCTGCCTCTATAGCGCATGCCTTCGGGCTGTTTGTGGCCGTCTCCGTCGGTGCTAACATCTCCGGCGGCCATGTTAATCCCGCCGTTACCTTCGGTGCTTTCGTTGGTGGAAACATCACTTTGTTCCGTGGCATTCTCTACATTGTCGCACAGTTGCTTGGATCCACTGTTGCTTGCTTCCTCCTTGAATTTGCCACTGGTGGCATGAGCACAGGAGCATTT…
NtTIP1;1t	ATGCCGATCCACCAAATTGCTGTTGGAAGCCATGAGGAACTCCGCCAACCAGGGACGCTCAAGGCGGCCTTAGCGGAGTTCATCTGTACCCTGATCTTCGTGTTCGCAGGTCAGGGTTCTGGCATGGCTTTCAACAAGCTATCAGTTGACGGTACCGCTACTCCCTCCGGCCTAATCTCTGCCTCTATAGCGCATGCCTTCGGGCTTTTCGTGGCTGTCTCCGTCGGTGCTAACATCTCCGGCGGCCACGTTAATCCCGCCGTTACCTTCGGTGCTTTCGTTGGTGGAAACATCACTTTGTTTCGTGGGATTCTCTACATTATTGCACAGTTGCTTGGATCCACTGTTGCTTGCTTCCTCCTTGAATTTGCCACTGGTGGCATGAGCACAGGAGCATTT…
NtTIP1;2s	ATGCCGATTTCAAAAATTACCCTCGGAAATTTAGCAGAGGCTAGCCAGCCTGATGCTCTCAAGGCTGCACTAGCTGAGTTCATTTCAATGCTCATCTTTGTTTTTGCCGGTGAAGGCTCTGGCATGGCCTTCGGTAAGCTAACAAATGGAGGAGCAGCCACGCCTGCTGGATTGATTTCGGCGGCTATAGCCCATGCCTTTGCCCTTTTTGTGGCAGTTTCAGTAGGAGCAAACATTTCTGGAGGTCATGTAAATCCTGCGGTCACATTTGGTGCTTTCGTGGGAGGTCACATTACCCTTTTCAGGAGTGTTTTGTATTGGATTGCCCAATTGCTTGGATCTGTCGTCGCTTGCGTGCTCCTCAAGTTTGCCACTGGTGGATTGGAAACATCGGCATTC…
NtTIP1;2t	ATGCCGATTTCAAAAATTTCCCTCGGAAATTTAGCAGAGGCTAGTCAGCCTGATGCTCTCAAGGCTGCACTAGCTGAGTTCATTTCAATGCTCATTTTTGTTTTTGCCGGTGAAGGCTCTGGCATGGCCTTCGGTAAACTAACAAATGGCGGAGCAGCCACGCCTGCTGGATTGATTTCGGCGGCTATAGCCCATGCCTTTGCACTTTTTGTGGCAGTTTCAGTAGGAGCAAATATTTCTGGAGGTCACGTAAATCCTGCGGTTACATTCGGTGCTTTCGTGGGAGGTCACATTACCCTTTTCAGAAGTGTTTTGTATTGGATTGCCCAATTGCTTGGATCTGTCGTCGCTTGCGTGCTCCTCAAGTTTGCTACTGGTGGATTGGAAACATCAGCATTC…
NtTIP1;3s	ATGCCGATCAGCCGGATAGCAATCGGAAGACCGGAGGAAGCCACTCACCCCGACGCCTTAAAGGCGGCGTTGGCCGAGTTTATTTCCACCTTAATTTTCGTATTTGCAGGTTCAGGTTCAGGTGTAGCATTTAGCAAGTTGACTGGAGGTGGTGCTAACACCCCTGCCGGTCTCATCGCCGCCGCAATTGCTCATGCTTTTGGGTTGTTCGTGGCGGTTTCCGTCGGTGCTAACATTTCCGGCGGACATGTTAACCCTGCTGTCACCTTTGGTGCCTTTGTTGGTGGTAATATCACACTTTTACGTGGAATTTTGTACTGGATTGCTCAGTTGCTTGGCTCTGTTGTTGCTTGCTTCCTTCTCAAGTTCACCACTGGTGGCTTGGAGATTGGTACATTC…
NtTIP1;3t	ATGCCGATCAGCCGGATAGCAATCGGAAGGCCGGAGGAAGCCACTCACCCCGACGCCTTAAAGGCGGCGTTGGCTGAGTTTATCTCCACCTTAATTTTCGTATTTGCAGGTTCAGGTTCAGGTGTAGCATTTAGCAAGTTGACTGGTGGTGGTGCTAACACACCTGCTGGTCTTATTGCTGCTGCTATTGCTCATGCTTTTGGGTTGTTTGTGGCGGTTTCCGTCGGCGCTAACATTTCCGGTGGACATGTTAACCCTGCTGTCACCTTTGGTGCGTTTGTTGGTGGTAATATTACACTTTTACGTGGAATTCTTTACTGGATTGCTCAGTTGCTTGGCTCTGTTGTTGCTTGCTTGCTTCTCAAGTTCACCACTGGTGGCTTGGAGATAGGTGCATTC…
NtTIP1;4t	ATGCCGATCCACCAAATCACCATCGGAACCCATGAAGAACTCCGCCAGCCGGGCGCTCTCAAAGCGGCGTTGGCGGAGTTCATAAGTACCCTAATATTCGTATTCGCCGGCCAGGGTTCTGGCATGGCATTTAACAAGCTGACATCCGACAGTACCAACACTCCCGCCGGCCTCATCGCTGCCGCTGTAGCCCATGCTTTTGGCCTTTTCGTGGCTGTCTCCGTCAGCTTTAACATCTCCGGCGGCCACGTTAACCCCGCCGTTACTTTCGGTGCATTTATTGGTGGAAACATCACTTTCTTCCGTGGTATTCTCTATATTATTGCACAGTTACTTGGATCCACTGTTGCTTGCTTGCTCCTTAAGTTCGCCACTGGTGGATTGAGCACAGGGGCATTT…
NtTIP2;1s	ATGCCTGCCATAGCTTTTGGTCGTTTCGATGATTCATTTAGTTTGGGGTCTATTAAGGCCTACATTGCTGAATTCATCTCTACATTGCTCTTTGTCTTTGCTGGAGTTGGTTCAGCCATTGCTTACGACAAGTTGACAGCAGATGCTGCTCTTGATCCCGCGGGGCTTGTAGCAGTTGCAGTTTGCCATGGGTTCGCTCTGTTCGTGGCGGTTTCCGTTGGGGCTAACATCTCCGGTGGTCACGTTAACCCCGACGTTACTATGGGATTGGCTCTTGGTGGGCAGATTACAGTTCTTACTGGCCTCTTCTACTGGATTGCTCAACTTATGGGCGCCACTGCTGCCTCCTACCTCCTCAAAGTTGTCACCGGAGGATTGGCTGTTCCAATCCACAGTGTA…
NtTIP2;1t	ATGCCTGCCATAGCTTTTGGTCGTTTCGATGATTCATTTAGCTTAGGGTCTATTAAGGCCTACATTGCTGAATTCATCTCTACATTGCTCTTTGTCTTCGCTGGAGTTGGCTCAGCCATTGCTTACAACAAGTTGACAGCAGATGCTGCTCTTGATCCGTCGGGGCTTGTAGCGGTTGCAGTTTGCCATGGGTTCGCTCTGTTCGTGGCAGTTTCAGTCGGGGCTAACATCTCCGGTGGTCACGTCAACCCTGCCGTTACTTTCGGATTAGCTCTTGGTGGCCAAATTACTCTTCTTACTGGCCTCTTCTACTGGATTGCTCAACTTTTGGGCGCCACTGTTGCCTCTTACCTCCTCAAAGTTGTCACCGGAGGATTGGCTGTTCCAATCCACAGTGTA…
NtTIP2;2s	ATGGCGAAGATTGCCTTTGGTAACTATAATGACTCTGTTAGTGCAGCCTCAATCAAGGCATACCTAGCTGAATTCATTGCTACTCTTCTCTTTGTGTTTGCTGGTGTTGGATCTGCAATTTCTTACAATAAGTTGACAACAGATGCAGCTCTAGACCCAGCTGGTTTAGTAGCAGTTGCGGTGGCTCATGCATTTGCATTGTTTGTTGGAGTTTCAATGGCAGCCAATATCTCAGGTGGCCATTTGAATCCAGCTGTCACCTTTGGATTGGCTGTTGGTGGCAATATAACTATCTTGACTGGTTTCTTCTACTGGATTGCCCAATTGCTTGGCTCTACAGTTGCTTGCCTTCTCCTCAAATTTGTTACTGGCGGATTGGCTGTTCCTACCCATGGAGTT…
NtTIP2;3s	ATGGTGAAGATTGCCTTTGGTAGCATTGGTGACTCTTTTAGTGTTGGGTCATTGAAGGCCTATGTAGCTGAGTTTATTGCTACTCTTCTCTTTGTATTTGCTGGTGTTGGATCTGCTATAGCTTACAATAAATTGACAGCAGATGCAGCTCTAGACCCAGCTGGTCTAGTAGCAGTAGCTGTGGCTCATGCATTTGCATTGTTTGTTGGGGTTTCCATAGCAGCCAATATTTCAGGTGGTCATTTGAATCCAGCTGTCACTTTGGGATTGGCTGTTGGTGGAAACATCACCATCTTGACTGGATTCTTCTACTGGATTGCCCAATTACTTGGCTCTACAGTTGCTTGCCTCCTCCTCAAATACGTTACTAATGGATTGGCTGTTCCAACCCATGGAGTT…
NtTIP2;3t	ATGGTGAGGATTGCCTTTGGTAGCATTGGTGACTCTTTTAGTGTTGGATCATTGAAGGCCTATGTAGCTGAGTTTATTGCTACTCTTCTCTTTGTGTTTGCTGGGGTTGGGTCTGCTATAGCTTATAATAAATTGACAGCAGATGCAGCTCTTGATCCAGCTGGTCTAGTAGCAGTAGCTGTGGCTCATGCATTTGCATTGTTTGTTGGGGTTTCCATAGCAGCCAATATTTCAGGTGGCCATTTGAATCCAGCTGTAACTTTGGGATTGGCTGTTGGTGGAAACATCACCATCTTGACTGGCTTCTTCTACTGGATTGCCCAATTGCTTGGCTCCACAGTTGCTTGCCTCCTCCTCAAATACGTTACTAATGGATTGGCTGTTCCAACCCATGGAGTT…
NtTIP2;4s	ATGCCTTGCATAGCTTTGGGACGTTTTGACGATTCATTCAGCTCAGGGTCTATTAAGGCTTATATTGCTGAATTTATCTCTACGTTGCTTTTCGTCTTCGCCGGAGTTGGTTCCGCCATTGCCTACAACAAGTTGACAGCAGATGCTGCTCTTGATCCGGCGGGACTAGTAGCAGTTGCAGTTTGCCATGGATTGGCTCTGTTCGTGGCGGTTGCTATTGCCGCTAACATCTCCGGTGGTCACGTTAACCCTGCGGTTACTTTTGGTTTAGCTCTTGGCGGTCAAATCACCATTATTACCGGCTTGTTCTACTGGATTGCTCAGGTTTTGGGCGCCATTGCAGCTTCCTACCTCCTCAAATTTGTCACTGGAGGACTAGCTGTTCCAATTCACGGCGTG…
NtTIP2;5s	ATGCCTGGCATAGCTTTTGGACGTATAGATGATTCATTTAGCGTTGGGTCTCTTAAGGCCTATCTTGCTGAATTTATCTCCACCTTGCTCTTTGTCTTCGCCGGAGTTGGTTCTGCCATTGCTTACAATAAGTTGACAGCAGATGCAGCTCTAGATCCGGCTGGGCTTGTAGCTGTTGCAGTTTGCCATGGATTTGGTCTATTCGTAGCCGTTGCCGTTGGCGCTAACATTTCCGGTGGACATGTTAACCCTGCTGTTACCTTCGGATTGGCTCTCGGCGGTCAAATTACAATACTTACTGGCCTCTTTTACATCATTGCTCAGCTTTTGGGCTCCATTGTAGCTTGCTTGCTCCTCAAAGTTGTTACCGGTGGATTGGCTGTTCCAATCCATAACGTG…
NtTIP2;5t	ATGCCTTGCATAGCTTTTGGACGTATAGATGATTCATTTAGCGTTGGGTCTCTTAAGGCCTATCTTGCTGAATTCATCTCAACCTTACTCTTTGTCTTCGCCGGAGTTGGTTCTGCCATTGCTTACAATAAGTTGACAGCAGATGCAGCTCTTGATCCGGCTGGGCTAGTAGCTGTTGCAGTTTGCCATGGATTTGCTCTATTTGTGGCCGTTGCCATTGGCGCTAACATTTCTGGTGGACATGTTAACCCAGCTGTCACCTTCGGATTGGCTCTCGGCGGCCAAATTACACTTCTTACTGGCCTCTTTTACACCATTGCTCAGCTTTTGGGCTCCATTGTAGCTTGCTTGCTTCTCAAAGTTGTCACCGGTGGATTGGCTGTTCCAACACACAATGTG…
NtTIP3;1s	ATGCAGCCACCTCGCAGATATGCCTTTGGGAGGGTGGATGAGGCCACGCACCCTGATTCCATGCGAGCCACCTTGTCCGAGTTCCTCTCTACCTTCATCTTCGTCTTTGCTGGGGAAGGCTCTGCTCTTGCTCTTGATAAGTTGTATCCCGACACAGCTTTAGGAGCATCAAGATTGACGGCCATCGCACTGGCACATGCACTGTCGCTCTTTGCAGCAGTAGCGTCGAGCATGAACGTCTCGGGCGGACATATTAACCCAGCTGTCACTTTTGGTGCCCTCGTGGGTGGCAGGATTAGCGTTCTTCGTGCTGTCTACTATTGGGTTGCTCAGCTCCTTGGTGCTGTTGTAGCCTCTGCCTTGTTGAGGCTTGCTACTGATGGCTTGAGGCCACTGGGA…
NtTIP3;1t	ATGCAGCCACCGCGCAGATATGCCTTTGGGAGGGTGGATGAGGCCACTCACCCTGATTCCATGAGAGCCACCTTGTCCGAGTTCCTCTCTACCTTCATCTTCGTCTTTGCAGGGGAAGGCTCTGCTCTTGCTCTTGATAAGTTGTATCCCGACACAGCTTTAGGAGCATCAAGATTGACGGCCATTGCATTGGCGCATGCACTGTCGCTCTTTGCAGCAGTAGCGTCGAGCATGAACGTCTCGGGGGGACATATTAACCCGGCTGTCACCTTTGGTGCCCTCGTGGGTGGCAGGGTTAGCGTTCTTCGTGCTGTCTACTATTGGGTTGCTCAGCTCCTTGGTGCTGTTGTAGCCTCTGCCTTGTTGAGGCTGGCTACTGATGGCTTGAGGCCACTGGGA…
NtTIP3;2t	ATGCCAGCACGGAGATATGCATTTGGGAGGGCGGATGAAGCCACCCACCCTGATTCCATGCGCGCCACCTTATCTGAGCTTCTCTCCACCTTCATCTTCGTCTTTGCCGGTGAAGGCACCGTTCTTGCTCTTGATAAGTTGTACCCGGAGACGGCATTAGGAGCATCAAGACTGACAGCGATAGCGCTGGCGCATGCGTTATCGTTCTTTGCAGCCGTAGCCTCCAGTCTGAATGTTTCTGGAGGACACATCAACCCAGCTGTTACCTTTGGTGCGCTTGTTGGGGGCAGGATATCCGTCGTTCGTGCTGTCTACTATTGGTTAGCTCAGCTTGTAGGTGCTGTTATAGCCTCTCTCTTGTTGAGGCTCGCTACTGATGGCTTGCGGCCACTGGGATTC…
NtTIP4;1s	ATGGCGAAGATTGCTGTTGGAAATAGCCGTGAGGCTATTCAGCCAGACTGCATCCAAGCACTTATTGTTGAGTTTATTGTCACTTTTCTCTTTGTTTTTGCTGGTGTTGGATCTGCCATGGCTGCCAATAAGCTAAATGGAGATCCACTAGTGAGCTTATTTTTTGTGGCAATGGCACATGCATTGGTGGTGGCTGTGACAATCTCTGCTGGCTTCCGAATCTCTGGTGGGCACCTCAACCCCGCTGTCACGCTTGGCCTTTGTATGGGTGGTCATATCACTGTCTTCAGATCAATCCTTTACTGGATTGACCAATTATTGGCTTCTGTTGCTGCTTGTGCTTTGCTCAATTACGTCACTGCTGGGTTGGAAACACCAGTTCACACACTAGCAAATGGA…
NtTIP4;1t	ATGGCGAAGATTGCTGTTGGAAGTAGCCGTGAGGCTATTCAGCCTGACTGCATCCAAGCACTCATTGTTGAGTTTATTTGCACTTTTCTCTTTGTTTTTGCTGGTGTTGGATCTGCCATGGCTGCCAACAAGCTAAATGGAGATCCACTGGTGAGTTTATTTTTTGTGGCAATGGCACATGCATTGGTGGTGGCAGTGACCATCTCTGCTGGTTTCAGAATTTCTGGTGGACACCTCAACCCTGCTGTCACACTTGGCCTTTGTATGGGTGGTCATATCACTGTCTTCAGATCAATCCTTTACTGGATTGACCAATTATTGGCTTCTGTTGCTGCTTGTGCTTTGCTCAATTACCTCACTGCTGGATTGGAAACACCAGTTCACACACTAGCAAATGGA…
NtTIP5;1s	ATGGCGTCCCTTGCTTCCCGCTTGCAGCACTCTGTCACTCCCAATGCCCTCCGATCCTATGTCGCAGAGTTTCTCTCCACTTTCATTTTCGTCTTTGCCGCTGCCGGCGCTGCCATGTCTACCAGGAAAATGACGCCTGATGCGACATCAGATCCATCTAGCCTAGTGGCAGTTGCCGTTGCAAATGCATTTGCATTGTCCGTGGCTGTGTATATATCAGCCAATATCTCGGGCGGTCACGTGAATCCGGCTGTCACGTTCGGAATGGCTATAGGAGGCCATATAAGTATTCCCATGTCCATATTCTACTGGATTTCTCAGATGCTTGGTTCTGTCATGGCCTGCCTTGTTCTGAAATGCACTAATCAGCAAGTTCAAACTCATGGAATTCCGCACGAC…
NtTIP5;1t	ATGGCGTCCCTTGCTTCCCGCTTGCAGCACTCTGTGACTCCCAATGCTCTTAGATCCTATGTCGCAGAGTTTCTCTCCACTTTCCTTTTCGTCTTTGCCGCTGCCGGCGCTGCCATGTCTACCAGGAAAATGACACCTGATGCGACATCAGATCCATCTAGCCTAGTGGCAGTTGCAGTTGCAAATGCATTTGCATTGTCCGTGGCTGTGTATATATCAGCCAATATCTCGGGCGGCCACGTGAATCCGGCTGTCACGTTTGGAATGGCTATAGGAGGCCATATAAGTATTCCCATGTCCATATTCTACTGGATTTCTCAGATGCTTGGTTCTGTCATGGCTTGCCTTGTTCTAAAATGCACTAACCAGCAAGTTCAGACACATGGAATTCCTCACGAC…
NtXIP1;6s	ATGGCTGCCACTACTAGAGATGCTTTGGATGATGAAGAAACCCAATTCTCCTCAATACCAAAGATTGATGAAGAAAATAAGAAGAAATCCCCTCTTACACTGTCGCAAAGGCTGGGATTGCCTGACTTCTTTTCTCCGGATGTATGGCGAGCATCGGTGGGAGAGCTTCTGGGCACGGCAGTTCTAGTTTTCATGTTGGACACCATAGTTATTTCTACCCTCGAAAGTGATGTTAAAATGCCAAATTTAATCATGTCAATTCTCGCTGCAATTACGATCACAATTCTACTCCTTGCCGTGTTCCCGGTGTCCGGAGGCCATCTCAATCCGGTCATCTCCTGCTCCGCCGCCCTTGTCGGAATTATCTCCATGTCAAGAGCCATAATTTACATTGTGGCA…
NtXIP1;6t	ATGGCTGCCACTACTAGAGATGCTTTGGGTGATGAAGAAACCCAATTCTCCTCTATACCAAAGATAGATGAAGAAAACAAGAAGAAAGCTCCTCTTACACTGTCGCAAAGGCTGGGCTTGCCTGACTTCGTTTCTCCGGATGTATGGCGAGCATCGGTGGGAGAGCTTCTGGGCACGGCAGTTCTAGTTTTCATGTTGGACAACATAGTTATTTCTACCCTCGAAAGTGATGTTAAAATGCCAAATTTAATCATGTCAATTCTCGCTGCAATTACGATCACCATTCTACTCCTTGCCGTGTTCCCGGTGTCTGGCGGCCACCTCAATCCGGTCATTTCCTGCTCCGCCACCCTTGTCGGAATTATCTCCATGTCAAGAGCCATAATTTACATTGTGGCA…
NtXIP1;7s	ATGGCTTCCAATACTAGTCATGTTTTAGGTGATGAAGAAAGCCAGCTTTCTGGTGGAAGTAATAGAGTTCAACCTTTCTCTTCTACACCAAAAAACAGGAATATTGATGATGAGGGAAAGAAGCATACTTCTCTCACAGTGGCACAAAGGCTGGGAATTTCTGACTTCTTTTCTTTGGATGTATGGCGGGCGTCAATGGGAGAGCTCCTAGGCTCGGCCGTTCTTGTTTTTATGTTGGACACTATAGTCATCTCCACCTTTGAAAGTGATGTGAAAATGCCAAATTTGATCATGTCAATTCTCATAGCAATTGTGATTACAATTTTGCTTCTCGCCGTTGTTCCGGTGTCCGGCGGCCACATAAACCCCGTTATTTCCTTCTCCGCCGCGCTCGTCGGA…
NtXIP1;7t	ATGGCTTCCAATGCTAGTCATGTTTTAGGCGATGAAGAAAGCCAACTTTCTGGTGGAAGTAATAGAGTTCAACCTTTCTCTTCTACACCAAAAAACAGGAATATTGATGATGAGGGAAAGAAGCATACTTCTCTCACAGTGGCACAAAGGCTGGGCATTTCTGACTTCTTTTCTTTGGATGTATGGCGAGCGTCAGTGGGAGAGCTCCTAGGCTCGGCGGTTCTTGTTTTTATGTTGGACACCATAGTGATCTCCACCTTTGAAAGTGATGTGAAAATGCCAAATTTGATCATGTCAATTCTCATAGCAATTGTGATCACAATTCTACTCCTCGCCGTTGTTCCGGTGTCCGGTGGCCACATAAACCCCGTCATCTCCTTCTCCGCCGCGCTTGTCGGA…

## Sheet: Tobacco AQP GENOMIC
##gff-version 3
PIPs
NtPIP1;2	five_prime_UTR	1	163
NtPIP1;2	three_prime_UTR	2608	2762
NtPIP1;2	exon	164	486
NtPIP1;2	exon	1366	1662
NtPIP1;2	exon	1761	1901
NtPIP1;2	exon	2505	2607
Gene sequence	GCAAATTAAACAAACATGGAGACTCTAATGCAAATTGCAATATTGATCAGCAATTTTCCCTCTATAAAAGAATCACTATCTCCACTATCATCAAATCAAATCACAAAGAAAAAGCAAAAGCTGCATTCTGTTGCATTCTGTTGAAGAAATCTAGAAGCTAAGAATGGAGGGGAAAGAAGAGGATGTGAAGGTAGGAGCAAACAAGTATTCAGAAAGGCAGCCATTAGGGACCTCAGCACAGAGCAAAGACTATAAGGAACCACCACCAGCACCATTGTTTGAGCCTGGTGAGCTCCATTCTTGGTCCTTTTGGAGAGCTGGGATTGCTGAATTTATGGCTACTTTCTTGTTCCTTTACATCACTGTCTTGACTGTCATGGGTTACTCTAGGGCTAACAG…
NtPIP1;2t	five_prime_UTR	1	199
NtPIP1;2t	three_prime_UTR	2868	3039
NtPIP1;2t	exon	200	644
NtPIP1;2t	exon	1540	1837
NtPIP1;2t	exon	1928	2068
NtPIP1;2t	exon	2772	2867
Gene sequence	AAATTATAACCTTGCTTGACAAAGAAATAACTTTATTTAAAAAAATAATTGTTAAATTGAACTACAACGAAATGATTCTAGATGCTTAAACTTAATTATGAAAATTCGTCAATTTCTCATTTATTGGATACATACAAGACTACAATATAGGAAACTTCAAGGGGCACAAATGGAAATCAAACAAACATAGAGACGCTAATGCAAATATGCAATATTTATCAGCAATTTTCCCTCTATAAAAGAATCAGTATCATCACAAAACAAAGAAAAAGCAAAAGCTGCATTCTGTTGCATTCTATTGAAGAAACCTGTAAGCTAAGAATGGAGGGGAAAGAAGAGGATGTGAAGGTAGGAGCAAACAAGTATTCAGAAAGGCAGCCATTAGGGACCTCAGCACAG…
NtPIP1;1s	three_prime_UTR	4285	4463
NtPIP1;1s	five_prime_UTR	1	110
NtPIP1;1s	exon	111	442
NtPIP1;1s	exon	2329	2626
NtPIP1;1s	exon	3369	3509
NtPIP1;1s	exon	4189	4284
Gene sequence	CTTCTCCACTATAAAAAGACAGAAACACTTTCCTTTCTCAGTACCTAACTTAGAAACAGAAAAAAAGAAAGAAGAAAAAACCTTCTAGTGTGTGTCTGTGTGTGAAAAAAATGGCAGAAAACAAAGAAGAAGATGTGAATCTTGGAGCAAACAAATACAGAGAAACACAACCATTAGGAACAGCAGCACAAACAGAAAATAAAGATTATGTTGAACCACCACCAGCACCATTATTTGAACCTGGTGAATTATCATCTTGGTCATTTTACAGAGCTGGAATTGCAGAATTTATGGCCACTTTCTTGTTTTTGTATATTACAATCTTGACTGTAATGGGACTTAAAAGATCAGATAGTTTGTGTTCTTCTGTTGGTATTCAAGGTGTTGCTTGGGCTTTTG…
NtPIP1;1t	five_prime_UTR	1	174
NtPIP1;1t	three_prime_UTR	3687	3848
NtPIP1;1t	exon	175	506
NtPIP1;1t	exon	1882	2179
NtPIP1;1t	exon	2952	3092
NtPIP1;1t	exon	3591	3686
Gene sequence	GTAAAAAAGAAAAAAGAAACTTTTGGCACATTTTTCATTTATCAAATAATGACTTCTCCATTATAAAAACACACAAACACTTGCCTTTCTCAGTATCTAACTTGCTTTTCTTGGCAACCCTCAAAGAGAGAAAAAAGAGAAAAGAACCCTTAGTGTGTGATTGAGTGATTAAAAATGGCAGAAAACAAAGAAGAAGATGTGAATCTTGGAGCAAACAAATACAGAGAAACACAACCCTTAGGAACAGCAGCACAAACAGAAAATAAGGATTATATTGAACCACCACCAGCACCATTATTTGAACCTGGTGAATTATCATCTTGGTCATTTTACAGAGCTGGGATTGCAGAATTTATGGCCACTTTCTTGTTCTTGTACATTACAATCTTGACTGTAATG…
NtPIP1;5t	five_prime_UTR	1	367
NtPIP1;5t	three_prime_UTR	3740	3883
NtPIP1;5t	exon	368	696
NtPIP1;5t	exon	1756	2053
NtPIP1;5t	exon	3337	3477
NtPIP1;5t	exon	3644	3739
Gene sequence	CGGACCATAAGGATCTATTATATACTTACTTATGCTATATTTTTATAAGAAATTATTTTCACGACTCAAATCCATAATCTCCGAATCACATGACAGCAACTCGACAAATTACTTTTGCTCCTCTTCTTGTTAATTGTTAATGACAGATTGATTATGCTAATTAGGAAAAAATATAGACCGACCAACTCAATAATTAACCAGACCAATTAAATAAGAATGTCACACTTTAATTAATTTGTCTTCATAATGAGTTCTCCACTATAAAACAACCACAACCCTATCTTTTCTCAACACCAAACTTGGTTTTTGAACTGTCCACTTAGCACAAAAAAGAGAGAAAAAGAAGCGAAGTTTAGTGAGTGTTCAAATGGCAGAAAACAAAGAAGAAGATGTTAAGCT…
NtPIP1;5s	five_prime_UTR	1	251
NtPIP1;5s	three_prime_UTR	3776	3985
NtPIP1;5s	exon	252	580
NtPIP1;5s	exon	1691	1988
NtPIP1;5s	exon	3378	3518
NtPIP1;5s	exon	3680	3775
Gene sequence	CATAACTTTACCGATTAAGTCAGGACAGAATGTTTATGCTAATTAGGAAAAAAATATAGACCGACCAACTCAATAATTAACCAGACCAATTTAATAAGAATGTAACACTTTAATTAATTTGTCTTCATAAATGAGTTCTCCACTATAAAACAACCACAACTCTATCTTTTCTCAACACCAAACTTGGTTTTTGTACTATCCACTTAGCACAATAAAGAGAGAAAAACAAGGTAAGTTTAGTGAGTGTTCAAATGGCAGAAAACAAAGAAGAAGATGTTAAGCTTGGAGCTAACAAATTCAGAGAAACACAGCCATTAGGAACAGCTGCTCAAACAGACAAAGATTACAAAGAACCACCACCAGCTCCTTTGTTTGAACCAGGGGAATTATCATCATGGT…
NtPIP1;3t	three_prime_UTR	2625	2821
NtPIP1;3t	five_prime_UTR	1	71
NtPIP1;3t	exon	72	399
NtPIP1;3t	exon	1095	1392
NtPIP1;3t	exon	2175	2315
NtPIP1;3t	exon	2529	2624
Gene sequence	ACCCAACTTCCTTTTTTGGATTCCATTTACAGAGAGAAGAAAACTCAGTTGAGTGACTGAAGAAAAAAAAATGGCAGAGAACAAGGAAGAGGATGTTAAGCTAGGAGCAAACAAGTACAGAGAAACACAACCTTTGGGTACAGCAGCTCAAACAGACAAGGATTATAAGGAGCCACCACCAGCTCCTTTGTTTGAGCCAGGAGAGTTGTCGTCATGGTCTTTTTACAGAGCTGGAATTGCAGAATTCATGGCCACTTTCTTGTTCTTGTACATCACTATCTTGACTGTTATGGGTCTTAAAAGATCTGATAGTTTGTGTTCTTCTGTTGGTATTCAAGGAGTTGCTTGGGCTTTTGGTGGTATGATCTTTGCCCTTGTCTACTGCACTGCTGGTATCTC…
NtPIP1;3s	three_prime_UTR	3129	3318
NtPIP1;3s	five_prime_UTR	1	148
NtPIP1;3s	exon	149	477
NtPIP1;3s	exon	1409	1706
NtPIP1;3s	exon	2789	2929
NtPIP1;3s	exon	3033	3128
Gene sequence	TCTGGCCACACTTATTTTATTAGGAGTAAATGATGACTTCTCCACTATAAAACAAGACAAACCCTATCCTATCTCAGTACCTAACTTCCTTTTTTGGATTCCATTTACAGAGAGAGAAAACTCAGTTGAGTGACTGAAGAAAAAAAAAATGGCAGAGAACAAGGAAGAAGATGTTAAACTAGGAGCAAACAAGTACAGAGAAACACAGCCTCTAGGCACAGCAGCTCAAACAGACAAGGATTATAAGGAGCCACCACCAGCTCCTTTGTTTGAACCAGGGGAGTTGTCGTCATGGTCTTTTTACAGAGCTGGAATTGCAGAATTCATGGCCACTTTCTTGTTCTTGTACATCACTATCTTGACTGTTATGGGTCTCAAAAGGTCAGATAGTCTGTGTTC…
NtPIP1;7t	three_prime_UTR	1854	2117
NtPIP1;7t	five_prime_UTR	1	283
NtPIP1;7t	exon	284	609
NtPIP1;7t	exon	1116	1412
NtPIP1;7t	exon	1519	1659
NtPIP1;7t	exon	1761	1853
Gene sequence	AAAAGGACAAAAACTCCAACGTCTCTCTTCACAAAATCTTTACAAAAAACAGCTCAATTCCACAAAAAGTAATGATACGAAGCACTGAATTATGAATGGTCGGTCACTATGATAATGAAACTTAAATCATTAATGCATGTCAGTAGGGGCCCCTTTAACTTACCTAATATTGCATAGTACTCCTATATAAACACCTTTAGTACTTCACTCACTCCCATCAACGGGTAAACATTAATTCTTTCTGAAGTCGAGTAATTTTTAGCTGTGAATTGAGAAAAAAGAATGGAGAACAAAGAAGAAGATGTAAGATTAGGAGCAAACAAATATTCAGAGAGGCAGGCAATTGGGACGGCAGCGCAGAGTGACAAGGATTATAAGGAGCCACCACCAGCGCCACTG…
NtPIP1;7s	three_prime_UTR	1792	2160
NtPIP1;7s	five_prime_UTR	1	200
NtPIP1;7s	exon	201	528
NtPIP1;7s	exon	619	917
NtPIP1;7s	exon	1024	1164
NtPIP1;7s	exon	1699	1791
Gene sequence	AGCAAATCCTTTCCTCAAAAACTAATGATCCAAATTGTTGAATTATTAATGGTCGGTCACAATGATAATGAAACTTAAACCATTTATGCACATCCCCGGGGCCCCTTTAGCCCACCCAAAACTACATATATAAACCTCCTTCACTACTTCACTTACTTCCATCAATTCTTACTTAGGAATCAACACTTATTGTTAGAGAAATGGAGCACAGAGAAGAGGATGTTAGAGTGGGAGCTAATAAATATTCAGAGAGGCAAGCGATTGGCACGGCGGCACATAGTCAAGACAAGGATTACAAGGAGCCACCACCTGCGCCCTTGTTTGAGCCAGGGGAGTTGATGTCCTGGTCCTTCTATCGTGCTGGAATTGCAGAGTTCATGGCCACTTTTCTCTTTCTTT…
NtPIP2;13t	three_prime_UTR	1714	2053
NtPIP2;13t	five_prime_UTR	1	127
NtPIP2;13t	exon	128	718
NtPIP2;13t	exon	1167	1307
NtPIP2;13t	exon	1594	1713
Gene sequence	GTGACAATAAAATAAGGGTCCTTTCCCCTATATAAACCTGTATATCTCTCACTCTGTTCTACCCACACTTCTCTCTCTCTCATAAAAAATATTAGTATTAGTCAAGAAAGAAAATACATAGTGGTAAATGGCAAAGAACGTGAATAGTGAAGGATCGTTCACGACCAAAGACTACCAAGATCCTCCGCCAGCACCACTGATAGACCCAGAGGAGCTAACCCAATGGTCTTTTTACAGAGCACTCATTGCTGAATTCATAGCCACTCTTCTATTCCTTTACATAACGGTTCTGACCGTCATTGGTTACAAAAACCAAAGTGCAACGACAAGTGATCCTTGTGCTGGAGTTGGGGTTCTTGGTATTGCTTGGGCCTTTGGTGGCATGATTTTCGTCCTTGT…
NtPIP2;13s	three_prime_UTR	1909	2246
NtPIP2;13s	five_prime_UTR	1	275
NtPIP2;13s	exon	276	864
NtPIP2;13s	exon	1362	1502
NtPIP2;13s	exon	1789	1908
Gene sequence	ATGACAGTCTAGCGTCATCATGTTTTTGGGAAGTAATTTACTTTATTCCATAAAAAATATTCCTATAGATTTTGCAAAAATATAAATAACCTTATTATTATCATGCTAAAAGTGAGATACGAACGTGACACTAAAATAAGGAAGAATCACCACAAATTTATCTTTTCCCCTATATAAACCTCTGTCTCTCACTCTGTTCTGCCCACACTCTTATCTGCCTTCTCTCTCATATTAATCAAGAAAGAAAATAGTCCCAATTTAGCATAGTGAGAAATGGCAAAGAACGTGGGTAGTGAAGGGTCGTTCACGACCAAAGACTACCAAGATCCTCCGCCAGCACCACTGATTGACCCAGAGGAGCTAACCCAATGGTCTTTTTACAGAGCACTCATTGCTGAA…
NtPIP2;7t	three_prime_UTR	2728	3013
NtPIP2;7t	five_prime_UTR	1	340
NtPIP2;7t	exon	768	1066
NtPIP2;7t	exon	341	638
NtPIP2;7t	exon	2473	2727
Gene sequence	GTCAAAATTTGAAGTATATGGATCCTAATATAAATATAAAGTTTAAACAAAAACTATTCGTAAGTAACTTATACTCTCCCTCCCCATGTCTATAGATGAAGAAGAAGAGAATACTAGAAGTGAAAGCCGTTGTGTTACAACGGTGGCCGTACTGCCGTAGGGCCAATTCCACAATAGTAATATGTATTGGGCGGCTTAAATTTTCAACTTAAATAATTAATCATCCCTTCTTTGCTCTTCCCCTTCATTCTATTCTAATATAAATACCTGCGCACCTCTCACTTCTCATCACACCTAAAAACAGAGTTTTCAGCAACAGAGTACTGTTGAATAGATAGTGATGGGAAAAGACGTAGAAGCAGCAACGGAGTTTTCAGCAAAGGACTACACGGACCCACC…
NtPIP2;4s	three_prime_UTR	2855	3095
NtPIP2;4s	five_prime_UTR	1	254
NtPIP2;4s	exon	255	566
NtPIP2;4s	exon	1400	1696
NtPIP2;4s	exon	2600	2854
Gene sequence	AAGAAAGCCGTTGTATTGAAATGGTGGCCCGTGGGGACCAATTGCAAGCTCACAAATTCGACAATAATGGAGTAGTATTGGACGGCTCAAAATAATATTAAGTTAAAACAATTAAACTAAACATAAATTCTTTTTCCACTCTAAAATAAATCATTAAAAGTCCTCTCTTTTCTCCCATAAATACCTATCCATTTTACACTCACTTCTCATCATCCATATCCCTTGTTTCAAATTTTCTTTCTTTTTCGTCAGCCATGACTAAAGAAGTAGAGGTAGCAACAGAGCAACCAACAGAGTTTTCAGCAAAAGACTATACTGACCCTCCACCAGCTCCTTTAGTAGACTTTGAGGAGCTGACACAATGGTCACTTTACAGAGCTGTTATTGCTGAGTTCATTG…
NtPIP2;4t	five_prime_UTR	1	394
NtPIP2;4t	three_prime_UTR	2104	2347
NtPIP2;4t	exon	395	706
NtPIP2;4t	exon	821	1117
NtPIP2;4t	exon	1849	2103
Gene sequence	CCCTTTCCAAGCTTTTGATAAATCTTTCTGAAAATACTCTAAGATTAATTAAAGTCTAAATGCCAAACCAATGAAATAAAACAGAAAACACAAAAGATAACGTACTAAAAGAACACATTTAATTAAGTAGAAAGCCAAAAGTAGACTATAAGAAAGCTGTGGTGTTGCAATGGTGGCCCGTGGGGACCAATTACAAGCTCACAAATTCGACAATAATGGAGTAGTATTGGACGGCTCAAAATAATAATATATTAAGTTAAAACAATTAAATAAACATAAACTCTAATTTCTCCACTCTAAAATCAATCATTAAAGTCCTCTCTTTTCTCCCATAAATACCTATCCATTTTACACTCACTTCTCATCATCCAAGTTCCATTCTTTTTCGTTAGCCATGAC…
NtPIP2;6t	five_prime_UTR	1	294
NtPIP2;6t	three_prime_UTR	2845	3029
NtPIP2;6t	exon	295	606
NtPIP2;6t	exon	1325	1621
NtPIP2;6t	exon	2590	2844
Gene sequence	GGAGACTAAAAAAAGCATAGAGCCGTTGCGTGAATTGGTTTATGGTGGCCGTGGGACCAATTGCAAGCTCAGAAATTCCCTCAATAAATTGTATTAGGGGCCGGGCCGTCTTAATAATTAAAACTCGAAATAAACAAAACCAAAAAATACTCTGTATTCCACTCTTAATCAATCAATCAAATCATCATCTTCTCTCCCTTTCACTCTCATAAATACCTTCCCACTCCCCTCTCACTTCTCATCCTCACTATTTCCTCTGTTTCTTTTCTACAGTTTTTTAAATTTTTCTTAGTAATGTCTAAAGAAGTAGAGGCAGTGTCTGAGCAGCCGGCGGAGTATTCTGCTAAGGATTACACTGATCCACCACCAACTCCGCTTATTGATTTTGAGGAGTTAACT…
NtPIP2;6s	three_prime_UTR	2541	2898
NtPIP2;6s	five_prime_UTR	1	247
NtPIP2;6s	exon	248	559
NtPIP2;6s	exon	1327	1623
NtPIP2;6s	exon	2286	2540
Gene sequence	CAAGCTCAGAAATTCCCTCAATAATTTGTATTAGGAGCCGTCACAATAATTAAAACTCGATATAAACAAACCAAAAAAATACTCTGTATTCCACTCTTAATCAATCAAATCATCTTCTCGCTCTTTCAATCTCATAAATACCTTCGCACTCCCCTCTCCCTTCTCATCCTCACTCTACACACACACACACAAAACAGAGCATCATCTGTTTCTTTCTACAGAGTATTTACTTTTTTTTTTCTAAGTTATGACTAAAGAAGTAGAGGCAGTATCTGAGCAGCCGGCGGAGTATTCTGCTAAGGATTACACTGATCCGCCACCAACTCCGCTTATTGATTTTGAGGAGCTGACTAAATGGTCACTTTACAGAGCTTGTATTGCTGAGTTTATTGCCACTTT…
NtPIP2;2t	three_prime_UTR	1824	2055
NtPIP2;2t	five_prime_UTR	1	233
NtPIP2;2t	exon	234	830
NtPIP2;2t	exon	928	1068
NtPIP2;2t	exon	1710	1823
Gene sequence	GGGACATAGAACTATATGAAAAATGCAAGAAAATGGGAGAGAGCAATATGGGGCGGCAGATGATAAGTTTGATTATTTATTAATCCATCAAATTAATCTTAATATACACCCTCATATTAAATTTCCAACTCCATAAATACCCCATCCTCTTCTATCAACTTATTCACTTCAGCCAAATATCAAACAATATTTTCAAGATTAGTCTTCCTTGCTTAGCCGAATTAAACTCAAAAATGGGCAAGGACATTGAAGTTGGCACTGAATATGCCCCAAAAGACTACCAAGACCCACCCCCTGCACCCTTAATTGACCCTGAGGAACTAGGAAAATGGTCCTTTTACAGAGCCATAATAGCTGAATTTATAGCCACTTTATTATTTCTCTACATCACTGTCCTCA…
NtPIP2;3t	three_prime_UTR	1778	2042
NtPIP2;3t	five_prime_UTR	1	160
NtPIP2;3t	exon	161	781
NtPIP2;3t	exon	878	1018
NtPIP2;3t	exon	1664	1777
Gene sequence	GAAATTGGAAACAATAGTTTGATGGGGCAGCTGAAACTGAAGCCTTAAATTATTACTCATACCAAATCCAAAGCTTCTCCATAAATACACCCTTTCACTCCTTAGCAACTCCACTACATTCTCCTCTCTCAAAATTAGCAAAGCTCAACTTTAACATCTTATGAGTCTTTTTTTTGGTGAACAAATGGCTAAGGACACTGAAGTTGGCACGGAATACGCCCCAAAAGACTACCAAGACCCACCCCCTGCACCCTTAATTGACCCTGAGGAACTAGGAAAATGGTCCTTTTACAGAGCCATAATAGCTGAATTTATAGCCACTTTATTATTTCTCTACATCACTGTCCTCACTGTAATTGGATACAAGAGCCAAACTGACACTGACCATAACGGCGAACA…
NtPIP2;1s	three_prime_UTR	1757	2025
NtPIP2;1s	five_prime_UTR	1	148
NtPIP2;1s	exon	149	745
NtPIP2;1s	exon	841	981
NtPIP2;1s	exon	1643	1756
Gene sequence	ATAAGTCATAATGTACACTCTCAAATTAAAATTTCCAACTCCATAAATACCCCATCACTCTTCTATCAACTTCACTTCAGCCAAATATCAAACAATATATTTTCAAGATTAGTCTTTCTTCCTTAGCCGAATTAAACAAAGGGCAAATATGGGCAAGGACATTGAAGTTGGCACAGAATATGCCCCAAAAGACTACCAAGACCCACCCCCTGCACCTCTAATTGACCCAGAGGAGCTAGGAAAATGGTCATTTTACAGAGCCATAATAGCTGAATTCATAGCCACTTTATTATTTCTCTACATTACTGTCCTCACTGTGATTGGATACAAGAGCCAAATTGACCCTGACCATAACGGCGAACAATGTGGTGGTGTTGGAATTCTAGGAATTGCATGGGC…
NtPIP2;1x	three_prime_UTR	2264	2556
NtPIP2;1x	five_prime_UTR	1	596
NtPIP2;1x	exon	597	1193
NtPIP2;1x	exon	1289	1429
NtPIP2;1x	exon	2150	2263
Gene sequence	ATAGCCACTATTTTGCTGTAACAGAGAACGGTCCAACATAATATACTGGAGTTCGGTGCACCTGTGTATTAACTCCAGCATATTATGCTGGACCGATATACTTTGCTGACTCCAGTATAATATACTGGAGACTAGAGCACCGGTGCTCCAAACTCCAGTATATTATGCTGGATAGATATACTTGCTGGAACTCCAGTATATTATGCTGGAGTTCAAGTGTACGTATGCTGGAACTCCATTATGATGGAGTTCCAACATACTTATCCTGAAACTCCAGTATAATATGCTGGAGTTCAAGTATACTTATGCTGGAACTCCAGTATAATATGCTGGAGTTCAACTATACTTATGCTGAAACTCCAGCATAATATACTGGTATATTTTTGGAATTTTGAATAG…
NtPIP2;5t	three_prime_UTR	3047	3353
NtPIP2;5t	five_prime_UTR	1	181
NtPIP2;5t	exon	182	487
NtPIP2;5t	exon	1018	1315
NtPIP2;5t	exon	2683	2822
NtPIP2;5t	exon	2933	3046
Gene sequence	GTTAAATTAATGCTCCACTCAAGTCCAAACCCTCTATATAAATTTTCCTCACTCTCGAGCAACTCCACCACAATCAATTTTACATATTTCTATCTAAATAAAAGCTCTCAAAACCAACATTATTCAAGATTAGCATAATCTTCTTTTGGTGAGCCTAATACAGAGACAGAGTGCAGGATTAATGGCCAAGGATATTGAATATGGCACTGATCAGTACGCCCCTAATAAGGACTACCAAGATCCACCTCCAGCACCACTAATTGATGCAGAGGAACTTGGAAAATGGTCATTTTATAGAGCCATTATTGCTGAATTTATTGCCACTCTCTTATTTCTCTACATCACTGTCCTCACTGTGATTGGCTACAAGAGCCAAAGTGACACTAAACATAATGGTGA…
NtPIP2;5s	three_prime_UTR	2105	2361
NtPIP2;5s	five_prime_UTR	1	185
NtPIP2;5s	exon	186	491
NtPIP2;5s	exon	1074	1371
NtPIP2;5s	exon	1747	1886
NtPIP2;5s	exon	1991	2104
Gene sequence	CAGGAAATGAGTTAAATTAATGCTCCACTCAAGTCCAAACCCTCTATATAAATTCTCCTCACTCTCCAGCAACTCCACCACAATCAATTCTACATATTTCTATCTAAAAGCTTTAAAAACAACATTATTCAAGATTAGCATAATCTTCTTTTGGTGAGCCTTAATTTAGAGAACAGAGTGCAAAAATGGCCAAAGACATTGAGTATGGCACTGATCAATATGCCCCTAATAAGGACTACCAAGATCCACCTCCAGCACCACTAATTGATGCAGAGGAACTTGGAAAATGGTCATTTTATAGAGCCATTGTTGCTGAATTTATTGCAACTCTGTTATTTCTCTATATCACTGTCCTCACTGTGATTGGCTACAAGAGCCAAAGTGATACTAAACATAATG…
NtPIP2;11t	three_prime_UTR	2460	2607
NtPIP2;11t	five_prime_UTR	1	116
NtPIP2;11t	exon	1207	1502
NtPIP2;11t	exon	117	366
NtPIP2;11t	exon	2118	2258
NtPIP2;11t	exon	2340	2459
Gene sequence	CCACACACCTCTGGTAGCTTTCATTTTCTTTGCTGCCATCTATTCTTATATATATCCTCTTCACAATTCTCTTTTCCAACATCTAAATAATTAAGAAGGGAAAAATAGGAAGACACATGGCGAGAGACTATGTGGATCCGCCAGCAGCTCCGCTGTTTGATACGGCGGAGCTGAAGAAATGGTCTTTTTACAGAGCCCTCATTGCTGAATTTGTTGCCACCTTTCTTTTCCTCTACGTTAGCGTCGCTACCGTTATTGGCCACAAGAAGCAAGTTGGTCCCTGCGACGGCGTTGGACTTCTTGGTATTTCATGGGCTTTTGGTGGCATGATTTTTGTTCTTGTCTACTGTACTGCTGGCATCTCTGGTACTCAGTTCTTCTTGATATTTTTCCGTTAAG…
NtPIP2;11s	three_prime_UTR	17109	17278
NtPIP2;11s	five_prime_UTR	1	18
NtPIP2;11s	exon	1338	1633
NtPIP2;11s	exon	19	268
NtPIP2;11s	exon	15837	15977
NtPIP2;11s	exon	16989	17108
Gene sequence	GGAAAAATAGGAAGACACATGACGAGAGACTATGTGGATCCGCCAGCAGCTCCGCTGTTTGATATGGCGGAGCTGAAGAAATGGTCTTTTTACAGAGCCCTCATTGCCGAATTTGTTGCCACCTTTCTTTTCCTCTACGTTAGCGTCGCTACCGTTATTGGGCACAAGAAGCAAGTTGGTCCCTGCGACGGCGTTGGACTTCTTGGTATTGCATGGGCTTTTGGTGGCATGATTTTTGTTCTTGTCTACTGTACTGCTGGGATCTCTGGTACTCAGTTTCATCATCTCCTCCTCTTCTTTTTATTTTGTTCTGTTTTCTTATTGAAATTTTTCCGTGAAGCGTATGCACTATTCTACCTACCCAAGTAGTGTCCGCCTTATTACAATTCAATTACTTAT…
NtPIP2;9s	three_prime_UTR	3286	3511
NtPIP2;9s	five_prime_UTR	1	334
NtPIP2;9s	exon	1781	2077
NtPIP2;9s	exon	335	628
NtPIP2;9s	exon	2509	2649
NtPIP2;9s	exon	3166	3285
Gene sequence	TAAAAATAGTTGAGCATCCATGATTTGAAAATTGAAAATTCTGCGCCCGCCACTGAACTCAACTACACAACAATAATTAGAAACCACCATAATTTAAACTAATATCACCATGCATGATATACATTAATGATATCTTCTTGACAGGAATATTTCGTTGTTCCTTCACTTGTATTTCCTAAAATGCCCTTCCCTTATCCATAAAACCTAACACAAACCCATCACCTTCTTCTCAGACAAAAGCACAAAAAAAAGCAGCAAACCAAAAACTCAAAACTCTTCTCTCTTTCACTGCAAACTTCTAAACGATAGTACTTTTACTTTCATCAAAGAAAACATGTCAAAGGACGTAATTGAAGAAGGACAAACTCATCAACATGGAAAAGACTATGTTGACCCTCC…
NtPIP2;9t	three_prime_UTR	2332	2548
NtPIP2;9t	five_prime_UTR	1	101
NtPIP2;9t	exon	102	559
NtPIP2;9t	exon	1206	1502
NtPIP2;9t	exon	1679	1817
NtPIP2;9t	exon	2212	2331
Gene sequence	ATTAGAAACCACTATAATTTAAACTAATAACATCAGGATTTACATTAATGATATCTTCTTGACAGGAATATTTCGTTGTTCCTTCACTTGTATTTCCTAAAATGCCCTTTCCCTTATCCTCGTTCATTCCCCCACCCATAAAAGCTAACACAAACCCATCACCTTCTTCTCAGACAAAAGCAGAAAACCAAAAACTTAAAAACTCTGCTCTCTTTCACTGCAAACTTCTAAGCAGAAGTACCTTTACTTTCATCAAAGAAAACATGTCAAAGGACGTAATTGAGGAAGGACAAACTCATCAACATGGAAAAGACTATGTTGACCCTCCACCAGCTCCTCTTCTTGACATGGCTGAACTTACCAAATGGTCTTTTTACAGAGCTGTTATTGCTGAGTTCA…
NtPIP2;8s	three_prime_UTR	2446	2683
NtPIP2;8s	five_prime_UTR	1	80
NtPIP2;8s	exon	81	377
NtPIP2;8s	exon	1254	1550
NtPIP2;8s	exon	1822	1961
NtPIP2;8s	exon	2326	2445
Gene sequence	CAGAACCCATCCTCTTCTCTCATACAAACTCAGTTTAACACATCTTCTTCAACTGATCAGAAAATCAGAAGAAAGAAACAATGTCAAAGGACGTGATAGAAGAAGGACAAGTTCATCAACAACATGGGAAAGATTACGTGGACCCACCACCAGCACCTTTGCTTGATTTTGCAGAACTCAAGCTCTGGTCTTTTTACAGAGCTCTTATTGCTGAGTTCATTGCTACTCTTCTTTTCCTTTACGTTACTGTAGCAACTGTAATTGGTCACAAGAAGTTGAATGGTGCTGATAAATGTGATGGGGTTGGGATTCTTGGCATTTCTTGGGCTTTTGGTGGCATGATTTTTGTTCTTGTTTACTGCACTGCTGGTATCTCTGGTAAATTTACTACAACCCTAA…
NtPIP2;8t	three_prime_UTR	2746	3143
NtPIP2;8t	five_prime_UTR	1	305
NtPIP2;8t	exon	306	603
NtPIP2;8t	exon	1377	1673
NtPIP2;8t	exon	1936	2075
NtPIP2;8t	exon	2626	2745
Gene sequence	TCTAAGTATAACATATTTCATTTGGAAACTGATCAGAAAATTCACACATTAATTAATTCAAAGTCAAATTTATTGAGTAAAATATCATAAGAATCAAAATCAACTTTTATCAATAGTTGAAGGATCAAGAGTGTAATTATTCCTTTTATGTTTTCTTTCAAATACAAAATTCTATTCCCATAGTACCCTTATCTTATCCATAAATCCTCTGCTCCACTCTCAATAAAAGCTCACCAAAACCCATCACCTTCTCTGAACAAATCACTTTTAACTCATCTTCTTCAGAAAATCAGAAGAAAGAAAAAATGTCAAAGGACGTGATTGAAGAAGGACAAGTTCATCAACAGCACGGGAAGGATTACGTGGACCCACCACCAGCTCCTTTGCTTGATTTTGCAG…
NIPs
NtNIP1;2s	extracted region	1	4150
NtNIP1;2s	three_prime_UTR	4127	4150
NtNIP1;2s	five_prime_UTR	1	19
NtNIP1;2s	exon	1224	1443
NtNIP1;2s	exon	3911	4126
NtNIP1;2s	exon	2230	2430
NtNIP1;2s	exon	20	150
NtNIP1;2s	exon	3226	3286
Gene sequence	TTAAGAGGATTATATTACTATGGCTGATCAGATAGCAACAGGGGCTAATGGGAATCATAGTGTAACTTTGAATATTAAAGAAGATCATGATTTGAATCACAAGGATTCTTCTTCAAGTTGTAGCTTTCTTACTGTTCCTTTCATTCAAAAGGTAACTCCTTATCTTCTTCTTATTCCTATTCTTACGGTGTAAAATGAAAGTTCAGTGCATAAAGTATTTCGCATTTATGCAGGGTACGGAAAAGAGTCGTATTCCAAAAAATATAATATAGACAATCAACCCTAATGCAAGTATTATTAGCTGTTTCTATAACTCGAACCTGCAACCTCCGATTCTCACTGTGTAAACAAGGAAAATAGGTTCCCTAGAAGTTCTTCTATTCATTTCCCGTTTAATTG…
NtNIP1;1s	three_prime_UTR	3503	3775
NtNIP1;1s	five_prime_UTR	1	247
NtNIP1;1s	exon	3271	3502
NtNIP1;1s	exon	1061	1282
NtNIP1;1s	exon	2063	2261
NtNIP1;1s	exon	248	395
NtNIP1;1s	exon	2643	2705
Gene sequence	GTCAAAAGCATTGATCTCTCCGAAAAGAAAGTACAAACAAAATTAAAAAAGTCCATCTCTCTCTCTCTCCCCGGCCCCCTTCACTTTTATCTTTCTGGATTTGTATATATAAATTGGCGAAGCTGTAATGTTTGTTTGCTCGCTTATTCTTCCTATGCAAACAATAAGCTGATCATCTTGCACAACAACCCCCCAAATCTACACATCTTAATTAGTAGGAGTTAAAAGTAATTAAGGATATACAATTATGGGTGATCTGCAGACAGCAGAGGCTAATGGAAACCATGCATCAGTGAGTTTGAATATTAGAGATAATGATATGAACAACAACAAGACTTCTGCACATGAAGATTCTTCATCAAGCTGTTGCTTTGTCACTGTTCCCTTCATCCAAAAGGT…
NtNIP1;1t	three_prime_UTR	3418	3655
NtNIP1;1t	five_prime_UTR	1	351
NtNIP1;1t	exon	775	995
NtNIP1;1t	exon	3203	3417
NtNIP1;1t	exon	1938	2137
NtNIP1;1t	exon	352	503
NtNIP1;1t	exon	2508	2568
Gene sequence	TAATAATAAAAAAATGTTCATTTTCTCCTGTTATCAATGAAGAAGAAAACAAAATTGAATAAATATCAGCTAGAAGATCTCAGAGTCAAAAGCATTGATCTCTCCGAAAAGAAAGTACAAACAAAATTTAAAAAGTCCATATCTCTCTCTCTCCCCCTTCACTTTTATCTTTCTGGATTTGTATATATAAATTGGCGAAGCTGTAATGTTTGTTTGCTCACTTATTCTTCCTATGTAAACAATAAGCTGATCATCTCTTATCTCCTTGCACAACACCCCCCCAACTCTACAAATCTTGTTTTCTTGAACTATTAATTAGTAGGAGTTAAAAGTAATTAAGGATATACAATTATGGGTGATCTGCAGATAGCAGAGGCTAATGGAAACCATGCATCAGTG…
NtNIP2;1s	three_prime_UTR	6404	6627
NtNIP2;1s	five_prime_UTR	1	198
NtNIP2;1s	exon	6166	6403
NtNIP2;1s	exon	793	1017
NtNIP2;1s	exon	4784	4980
NtNIP2;1s	exon	199	337
NtNIP2;1s	exon	5474	5535
Gene sequence	CAAATTTCTTAAGAGCTAAAAGTTCAAAGCACAAGTTTATTCCGCCTCCTTAATTAAAACCTCTTCAACTTCACATATTCACGCCTCCTTTCCCAACTACAAACATTTTAAAAGGAGGAAGAAGAGATTCAATTTTCTGTTTTATTCTTCTATAGCACTATTTGTTAACCAGTTTCTATTTGTCTATCTAGTTCATCAATGGAGAGTGAACGAGGAAACTCTACAGAAAACAAAAAACCAAATGAATTGGTGTCCGTCGAAAATCCAAAGTCCAACTTGTCCTTCCGTTACATATTGATATTTTTTCAAGAACATTACCCACCTGGGTTTCTCAAGAAGGTATTCAACTCATTCATAAATATGTCCATTAATATAACTGACATTCAAAGAAATTTTCTA…
NtNIP4;2s	three_prime_UTR	5576	5813
NtNIP4;2s	five_prime_UTR	1	172
NtNIP4;2s	exon	398	618
NtNIP4;2s	exon	5358	5575
NtNIP4;2s	exon	3624	3823
NtNIP4;2s	exon	173	291
NtNIP4;2s	exon	3921	3981
Gene sequence	CTAAAAACAAGCTATCCATAGAATACTCTGAGAAACAGCAAAACCATTAATCCCTGATTTAATCTTTAACCATATTCACATCATTTACCCGTATTTTTACCTTTTGGGTAAAAGTTGATTTTCCTACTGTAATTTTCTTCTTAATAAACTTTCGAAAGAATTATAGATTATAATGTCAAAAAAAGACATAAAAGCAGTTGAAGAAGGGGATTGCTCAGGTTATAAACAACATGCTAATGAAGAAGATTCAAGCCTCTGCACCTCACCTGAGGTTGTCATTATCATTCAAAAGGTATGTTAAGTCATCTTGAAATGTATTTAATTCTAGAAACAAAAATGAGAAATTCTTAGGGATACAATTTTTTTTATGAAATCTTTTTTTTGGGATTTTATTATAGG…
NtNIP4;2t	three_prime_UTR	2784	3190
NtNIP4;2t	five_prime_UTR	1	73
NtNIP4;2t	exon	286	506
NtNIP4;2t	exon	2566	2783
NtNIP4;2t	exon	1298	1497
NtNIP4;2t	exon	74	192
NtNIP4;2t	exon	1599	1659
Gene sequence	TTCTGAGTAAAAGTTGATTTTCCAACTGTTATTATTTTTCTTAATAAACTTTCAAAAGAAATTATTGATTAGAATGTCAAAAAAAGACATAAAAGCAGTTGAAGAAGGGAATTGCTCAGGTTATAAACAACATGCCAATGAAGAAGATTCAAGCCTCTGCACCTCACCTGAGGTTGTCATTATCATTCAAAAGGTTTGCAAATTCCTAACAAAAATTTCTCAAGGATATACAAATTTTTGTGATTACAATTTTCGTTTTTTTTTTTTTTTTTTTGGATTTTATTAGGTGATAGCAGAGGCGATCGGAACGTACTTTTTGATATTTGTAGGATGTGGTGCAGTAGCAGTAAATAAAACATATGGTTCAGTAACATTTCCAGGAATATGTGTAGCATGGGG…
NtNIP4;3s	three_prime_UTR	3183	4715
NtNIP4;3s	five_prime_UTR	1	76
NtNIP4;3s	exon	341	566
NtNIP4;3s	exon	2966	3182
NtNIP4;3s	exon	944	1140
NtNIP4;3s	exon	77	219
NtNIP4;3s	exon	2627	2689
Gene sequence	CAAAAATTTAAGACGAATTACTCGTCATTAGGTTTGTTAGGGATCGAGAAAAACCTTTATATATACTTGTACAAGCATGGCAGCGAACACTGAAGGTAGCCGAGAAGATGAAATCTCCAAACTGGAAGAAGGTGTCCATGCAGATAATATATGTGCGTCCCAGTCTAACACTAGCATAGGATTTTGTTCATCACCTTCCGTTGTTGCTGTTGCTCAAAAGGTTAGTTTTTGACGATAGTTACTTGTAATAAATGATCTTTTAAGTGACATAAATAAAAATTGCACTATGAGTATATTAAATTAAAGGTAAGCTTATTAATATGTTCTGTTCCTTTTTCTAGTTGATTGCAGAGGCAATTGGCACGTACTTTATTATATTTGCAGGATGTGGATCAGTAG…
NtNIP4;1t	three_prime_UTR	2602	2937
NtNIP4;1t	five_prime_UTR	1	483
NtNIP4;1t	exon	692	915
NtNIP4;1t	exon	2403	2601
NtNIP4;1t	exon	1942	2139
NtNIP4;1t	exon	484	616
NtNIP4;1t	exon	2258	2319
Gene sequence	TAATAAACCGTAAAAATCCTACATATCTTTTCTTTTCTTTTTAATCAGGTGAGAATGTATTTATAGTTGGGGAAGAGATAGTACTGAGTAGAGGGGAGGAGTTTTGCTCGATAGTGCAGGATGGAGTTTCAATATTAGTGATAAGCTGCAAACTCCAATCCGTAATATCCCTTTGAATTTGCACTATATCCGATATTTCAATATTAATAAGGTGAAAATTAACTCCAATCCGTAATATCCCTTTGAATTTGCACCATTAACTAGATAACTATCAAATACGAGATTAGTCAGCATTTTGTAAAACTCCACCCTCCAAAAAACTCTCCAACTATGAATCTTATCCTTATTTAGGTAATCTAAAGCAAAACCTATCATATTTAAATCTAAGTACTATTATTA…
NtNIP4;1s	three_prime_UTR	2111	2466
NtNIP4;1s	five_prime_UTR	1	397
NtNIP4;1s	exon	633	855
NtNIP4;1s	exon	1912	2110
NtNIP4;1s	exon	1450	1647
NtNIP4;1s	exon	398	528
NtNIP4;1s	exon	1767	1828
Gene sequence	CGTATTTATAGTTGGGGAAGAGATAGTACTGAGTAGAGGGGAGGAGTTTTGTTCGAAAGTGCAGGATGGAGTTTCAATATTAATAAGCTGCAAACTCTAATCCGTAATATCCCTTTGAATTTGCACTCTATATATANATCCCTTTGAATTTGCACTATTAACTAGATAACTATCAAATACGGGATTAGTCAGCATTTTGTAAAACTCCACCCTCCAAAAAACTCTCCAACTATGAATCGTCCTATCCTTATTTAGGTAATCTAAAGCAAAACCTATCATATTTAAATCTAAGTACTATTATTATTATTATCAAATAAGCCTTTTGGCAGACATCCTGAAGAAAAGAAAAAAAAACCCTTATATCTTCCGAACTTATCAACTCTTTCAATTAAGAACAAT…
NtNIP3;1s	three_prime_UTR	2655	2727
NtNIP3;1s	five_prime_UTR	1	36
NtNIP3;1s	exon	2398	2654
NtNIP3;1s	exon	621	844
NtNIP3;1s	exon	1371	1571
NtNIP3;1s	exon	2158	2314
NtNIP3;1s	exon	37	178
NtNIP3;1s	exon	1733	1795
Gene sequence	TCTGTGTTTGTTGGAGCAAATAATCAAAGCAAAAGTATGGAGGATTTACCAGTTGTTGATGGAATACGAGCTACATCGTTAAGGATTAATAGCTATCCATCCCCAGCAGAATCCAACACTACCGCTACGACTTCACAAAAACATTCAAAATGCTTAATAAGTGTGCATTTCGTTCAAAAGGTAGTTGAATTTCTTCACACTCTTTCCGAATTCAGTGAAATTTTTCTTATGCTTGCGTCTTTGATTGAATGCAGTAATTTAATCTCGAGTTTCAAGTCTCTTGATTTGTACGTAGAGTGTCAAATATATGAATATATTGAGCAATTCATAAAAAAGACAATATGATTGGATCAATTAAATGGTCATGTTTGATTTTTGCAAAGTTGCTGGATCAATTAA…
NtNIP5;1t	three_prime_UTR	4415	4763
NtNIP5;1t	five_prime_UTR	1	716
NtNIP5;1t	exon	2044	2466
NtNIP5;1t	exon	717	927
NtNIP5;1t	exon	4215	4414
NtNIP5;1t	exon	3166	3225
Gene sequence	CCTGTCAGTTTAGCAATGTAAGCATTGACTTTTCTCTCTCTCTTCTCGTCTCTCTCATAAGATTGTCGGCTTCCATTTACTATTCGAGGAGTAATTTATTTACTTTATAGCTAAGCAGTGTGTGTATATAATTACATATGCCATACCCAAAACATATAGCCCACTGCCCGTCCTTGCCTAAAATCATTTCTGTTTCTTGTTTCCGCTGTTTCGTTAATCTGTTTCTTCTTCTTCTTCTTCTTCTTCTTCTTCTTCTTCTTCTTCTTTTTTGTCTGTTACTCTCTGAAGCTGGATCCTCTTCAATTCATTCATTAAGCAGTCTGAGTTGTTGTTCTGTACTGTAATTCAGATCCTATATATGCTCAAGGTTTCGCCATCATCTTAATTAGTGCATATATA…
NtNIP5;1s	three_prime_UTR	6010	6450
NtNIP5;1s	five_prime_UTR	1	908
NtNIP5;1s	exon	3027	3449
NtNIP5;1s	exon	909	1119
NtNIP5;1s	exon	5810	6009
NtNIP5;1s	exon	4084	4143
Gene sequence	GCTTCCTTTTACTACTGTAGGAGTAATTTATTTACTTTATAGCTAAGGGTAGAGAGACTGTTTTCAAATAGACCCCGGCATCCTTCCCTCTAAGAACTTCCCACCTTGCTCGAGACTGTTTCCAAATAGACCCCCGGCATCCTTCCCTCCAAGAACTTCCTACCTTGCTCTTGGGGAGACTCGAACTCACAACCTCTCAATTGGAAGTGGGGTTGCTTACCATCATGGCAACCCCTCTTGTCTAAAGCAGTGTGTGTATATAATATGTCGTAGATTACATATGCCATTACCCAAAACATATAACCCACTGCCTGTCCTTGCCTAAAATCATTTCTGGTTCTTGTTTCCACTGTTTCGTTAATCTATTTCTTCTTCTTCTTTATCTTTTTTGTCTGTTAC…
NtNIP6;1s	three_prime_UTR	2588	4810
NtNIP6;1s	five_prime_UTR	1	26
NtNIP6;1s	exon	793	1020
NtNIP6;1s	exon	486	711
NtNIP6;1s	exon	2384	2587
NtNIP6;1s	exon	1103	1297
NtNIP6;1s	exon	27	107
NtNIP6;1s	exon	1771	1832
Gene sequence	CAAGCAATTCATTCACCTACCATACCATGATTCTTTCCCTCCTGTTTATTGTTTCATTTGGGAAGCAAATATGGTGGCATGGACAACTAAAATACCTGGTGCAAAATGGTCAGCTCCATGATCTTTGTGTGTTAATTAAATAACAAGATCTAGTGGCCCGGGACAGGAACCACATGGCTGATGTCTAGAGTTCAATGCTTCATTTAAATTCCAAATGCTAAGGTTTTTGGTTTGTGTCCCACTTTCCACTTCCGAATCCCACTTTCCTTTTTCAGTCTTTCAATTCCATCCACTAACTTTTTTTTCTCACTCTTGGGATTCTCCCAAGTCAAACATTCTTAATTGGCTGATGCAATTAATCAGTACTATAAATGGTATTCATTGGAGTCATACTGTCAT…
NtNIP6;1t	three_prime_UTR	2792	6520
NtNIP6;1t	five_prime_UTR	1	245
NtNIP6;1t	exon	538	764
NtNIP6;1t	exon	857	1081
NtNIP6;1t	exon	2587	2791
NtNIP6;1t	exon	1163	1357
NtNIP6;1t	exon	1868	1929
NtNIP6;1t	exon	246	273
Gene sequence	TATTAAAGGAAATTAAAGGGATTATAAATTGATTATTGCCCACTTCCAAGCAATTCATTCACCTACCGTGATTCTTTCCCTCATTTTTATTTAATTCATTTGGGAAGCAAAGATGGTGGCATGGAAAACCAAAATACCTGGTGCAAAATGGTCAGCTCCATGATTGTAATGGTGAAGGATCTTGTGTTAAATAACAAGATCTAGTGGACCGGGACAAGAACCACATGACTGATGTCTAGAGTTCAATGCTTCATTTAAATTCCAAATGCAAAGGTTTTCGGTTTGTGTCCCACTTTCCACTTCCGAATCCCACTTTCCTTTTTCAATCCTTCAATTCCATCCACTAACTTTTTAATCACTCTTGGGATTCTCCCAAGTCAAACATTCTTAATTGGCTGA…
NtNIP7;1s	three_prime_UTR	2257	2507
NtNIP7;1s	five_prime_UTR	1	155
NtNIP7;1s	exon	610	833
NtNIP7;1s	exon	2048	2256
NtNIP7;1s	exon	1417	1613
NtNIP7;1s	exon	156	346
NtNIP7;1s	exon	1702	1762
Gene sequence	GAAACTTCAATACATAACATACGAATAACGAAAGAAGTCTCTCTTTTGCATCATCTTTATCTTCGTTTTGTGCATTTGATATCTTTAAAAACGATTCATGCAATATGTGAACTAAACTTCCTTTTCCACAATATACGAAGAGAGATTATTACTTGATGATCATGAAATTGCTTTCATCTGAAAATCGTTTATCCCTTGAATTTCCAGCCGATGCATCAACAAGCGAACAATCTACATATGATAAAGAGACTACATCACATTCAACATCAAGCAATGAAGAGATGCTGATGAAAAGAAACTTTTGGAACTCACCACTTGGACTAATTAATCCAACCCTCCTTCATATGGTTAGCGATCATTAATTACTTGTCACATTATATAACGATGTATTCAGACGCG…
NtNIP7;1t	three_prime_UTR	2027	2279
NtNIP7;1t	five_prime_UTR	1	153
NtNIP7;1t	exon	575	798
NtNIP7;1t	exon	1818	2026
NtNIP7;1t	exon	1186	1382
NtNIP7;1t	exon	154	305
NtNIP7;1t	exon	1480	1540
Gene sequence	AACTTCAATATATAACAAATGAATAACGAAAGAATTCTCTCTTTTGCATCATCTTTACCTTCGTTTTGTGCATTTGATATCTTTAAAAACGATTCATGCAACATGTGAACTAAACTTCCTTTTCAACAACACACGAAGGGAGATTATTAGTTGATGATCATGAAATTGCCTTCAACTGAAAATCGTTTATCCCTTGAATTTCCAGCCGATGCATCAACAAGCGAACAATCTACTTATGATCAAGAGACTACATCAAACTTTTGGAACTCACCACTTGGACTAATTAATCCGACCCTCATTCGTATGGTTAGCAATCATTAATTACTTGTCACTTTATATAACGATGTATTCATACACGCATCTAGCATATAAGCAGTGGATGCATGTGTATTACATATC…
SIPs
NtSIP1;1t	five_prime_UTR	1	217
NtSIP1;1t	three_prime_UTR	4253	4456
NtSIP1;1t	exon	218	510
NtSIP1;1t	exon	1120	1393
NtSIP1;1t	exon	4106	4252
Gene sequence	GTTAAATATTTTTATTCAATTAGAATAAATTCATATAATTTGGTGCACGTTAGGTGAACTTTTGTCCAACCCAAAATTTTGTACCAGATTAGTATCCATCGCTCTTCACTTGTATTTTTGCCGTCCTCTATCTATTTGTAATACCAATACCAATTCAGTAGGAGTACTTGGAGTTGACTTTTTTCTCCAGAGCTATCTCCTTCCTCTCTTCTCTGAGATGGGTGTGATTAAAGCAGCGATTGGTGATGGGGCGTTAACTTTTTTATGGGTTTTATGCTCCTCTTGTATTGGGGTTTCTACTTACTTGGTAGCTACTACTTTTGGTGTTGTCAATGAAATGGGCAGCCTCTTCATCACTACCCTTGTTGTTTTTCTTATATTCTTAGTGTTTGGATTTCT…
NtSIP1;2t	five_prime_UTR	1	307
NtSIP1;2t	three_prime_UTR	4299	4514
NtSIP1;2t	exon	308	598
NtSIP1;2t	exon	1735	2010
NtSIP1;2t	exon	4137	4298
Gene sequence	GTGAATTCCACGGACTATATGGTTAATGAAAAAATACTTTTGGTCCGTAGTTTATTCCATCGAAACTCTAGCGGACAAATCATTATCGAATAGAACAAGATAAACCCAAAATAGAATATGAGTAATTATTAAATAAAGAACCATAACAAACCAAATTCCCTACCAAATATACTTCTAATGAATCAATCCCTCTCTTTAAAATTATGCGTCCTTATCCCCATTAGCTGAATATTAGGTGGATCATCATCTCAGTATTCAGTACCTTAGTATAATTGACGAAATTCTACAGCCGATTGATTCATTAAAAATGGGTGCTGTAAAAGCAGCTGTGGCTGATTTTGTGTTAACATCGATGTGGGTATTTTGTTCATCAACACTTGGGGTTTTCACTTACCTAAT…
NtSIP1;2s	five_prime_UTR	1	752
NtSIP1;2s	three_prime_UTR	5017	5248
NtSIP1;2s	exon	753	1043
NtSIP1;2s	exon	2215	2490
NtSIP1;2s	exon	4852	5016
Gene sequence	TGTTGCTTTATGTAGTGTGAATATGATAATGTTTACAAAAAATCAGACCCCATTTTTATAGTAGGGGAGTCTTACTCTTGGTACAATTCTAAATACAGTAAGAAATCCCATAATTGGCTAATTAATCGGTCTCTTCTTGATACGTGCCTGGATTTGCGCCGTGATCCTCGTCCCGTTGCGAATATTTCGTCTTTCCATTATTCGCTCCAGTAATCTTCCCTCGATCTCCATCTTATTCGGTCTAGATCTTGGCCGATCTCAATCTTGGTCAGTTTTGGTTTTGGTCGGTCTCGATCTTAATCGGTCTCTGAGTCTCGAGCTCGGCAACCTGACTTTGCACCGTAGTACAAGCTCGAATTTGACCGTATGCCAAATCAATTTTTAATCAGAGTAAAATAG…
NtSIP2;1s	three_prime_UTR	2566	2942
NtSIP2;1s	five_prime_UTR	1	1842
NtSIP2;1s	exon	1843	2565
Gene sequence	GGATTTCAAGTTTAAAATAGTCCTATTCTTCTTACATGGAGTACTAATAGTTCACACTTTTAACAAAATGGTGCAATTTCAGTCCAAAACCAAACGACCGGCATTATTTTCTTACAAAAGGAATCTCTGTTCCTCTCCTCCAGTTCCAGTCCTGTCTGCATCTTTGAACAAAAACCGATTGACGTTGTTCCCTTCTTTTCCCCCAATTTTTCAGAACCCTAATATACAAATTGGGGAGATCTAAGGGGGAAATCAGGCGCGATACATCAAGTTTTTGTCGAAGAGACGGAAATCTTGTGCCTGGAATTGCAACAATTGTGTTGAATCTTTCTCCAGGTACCATACTTAGAAGAGAGCGATTCTTTTTCTTTCTTTCCCTTTTTTTGTTCTTCTTCTATG…
NtSIP2;1t	exon	1359	2081
NtSIP2;1t	five_prime_UTR	1	1358
NtSIP2;1t	three_prime_UTR	2082	2305
Gene sequence	CTAATAGTTCATATTTTTAACAAAGTGGTGCAGTTTCAGTCCAAAAACCAAACGACCGGTGTTATTTTCTTACAAAAGGAATCTTTGTTCCTCTCCTTCAGTTTCAGTCCTGTCTGCATCTTTGAACAAAAAAAGATTGACATTGTTCCCTTCTTTTCCCCCAATTTTTCAGAACCCTAACGTACAAATTGGGGAGATCTAAGGGGGAAATAGGAAGCGAAACATAGAGTTTTTGTCGAAGAGAGCGAAATCTTGTTACAACAATTGTGTGGAATCTTTCTCCAGGTAACCATACTTAGAAGAGAGCCATTTTTTTTTTTTTTTGTTGTGAATCCCTAATTGTATAACCATTAATCGCAAAAGCTGAAAATTTGAGGTTCTACAGCAATCAAGAGAGAG…
TIPs
NtTIP2;1s	exon	75	200
NtTIP2;1s	five_prime_UTR	1	74
NtTIP2;1s	exon	776	1027
NtTIP2;1s	exon	1546	1915
NtTIP2;1s	three_prime_UTR	1916	2124
Gene sequence	GTCATCAGAAAACATTGTCTCTGTTTCCATTTTCTTCAATTCTATTTAGAATCAATTTAATTAGTTTTTTGAAAATGCCTGCCATAGCTTTTGGTCGTTTCGATGATTCATTTAGTTTGGGGTCTATTAAGGCCTACATTGCTGAATTCATCTCTACATTGCTCTTTGTCTTTGCTGGAGTTGGTTCAGCCATTGCTTACAGTTAATAACTCTTCCTCTTTTTTCCTTATATATAATTACTATATCACTCGAATCATTTTGTTCACATTTATAATGACCTTTCTATAAAAACATAATTATATAACAATCATTCACTATGAAAGTCAAGTTTCTTTTGGAATTAATTTTCATGCTATGTTATAATATATATTCTCTATAACACCACATCACTATAACGAC…
NtTIP1;2s	three_prime_UTR	995	1196
NtTIP1;2s	five_prime_UTR	1	42
NtTIP1;2s	exon	619	994
NtTIP1;2s	exon	274	524
NtTIP1;2s	exon	43	174
Gene sequence	GTCACAATCAAAGAAAACATAAAATTTTAAGAAGAAAAGATAATGCCGATTTCAAAAATTACCCTCGGAAATTTAGCAGAGGCTAGCCAGCCTGATGCTCTCAAGGCTGCACTAGCTGAGTTCATTTCAATGCTCATCTTTGTTTTTGCCGGTGAAGGCTCTGGCATGGCCTTCGGTTAGTCCATGACTTAACTTACATAAACTGACTTATAATTTTTGTTTATACTATTACTAAATTTTAACCTGTAATAATAAATATTGGTACTCTTCACAGGTAAGCTAACAAATGGAGGAGCAGCCACGCCTGCTGGATTGATTTCGGCGGCTATAGCCCATGCCTTTGCCCTTTTTGTGGCAGTTTCAGTAGGAGCAAACATTTCTGGAGGTCATGTAAATCCT…
NtTIP1;2t	three_prime_UTR	1040	1272
NtTIP1;2t	five_prime_UTR	1	75
NtTIP1;2t	exon	664	1039
NtTIP1;2t	exon	318	568
NtTIP1;2t	exon	76	207
Gene sequence	AAACAGTCTCACAAATATAGAGCTTTTAATTTCTTCTTCCTCAAAGAAAACATACAATTTTAAGAAGAAAAGATAATGCCGATTTCAAAAATTTCCCTCGGAAATTTAGCAGAGGCTAGTCAGCCTGATGCTCTCAAGGCTGCACTAGCTGAGTTCATTTCAATGCTCATTTTTGTTTTTGCCGGTGAAGGCTCTGGCATGGCCTTCGGTAAGTCCATGATTCAAGGCCTATTAAATGAGCATGTAAAGAATTTTTACACTATCACGGGTATTAGAACCTGTAATAATAACTATTGAAAATATTGATACTCTTCACAGGTAAACTAACAAATGGCGGAGCAGCCACGCCTGCTGGATTGATTTCGGCGGCTATAGCCCATGCCTTTGCACTTTTTGTGG…
NtTIP1;3s	five_prime_UTR	1	322
NtTIP1;3s	three_prime_UTR	1753	1952
NtTIP1;3s	exon	323	705
NtTIP1;3s	exon	1389	1752
Gene sequence	GTACGGTCGGTCGGTTTTCGAATATCCATTGACACCCCTACTTGCGGAGAGCGATTAAATTCTTATTTGCGTCCGAAAATCCCATACTAAAAAATAAAATGCTCTCTACTAAAGATGGTTTAATTTTATACCCAAAACGATAACTCGAGATCCTTAGGTGGGCATACCTACTCTTAGAATCAACTATATAAGTAGTCTAGCATGAGATGTGGAGATCAGTATACTAGCCTCTAATCAAGGATCACCATATACCCACCAAAACTCCTTCTTATTAAACTCTCTTCCATTTCTTTGATCAACATTCATTCTTGATTTTCCGACGATGCCGATCAGCCGGATAGCAATCGGAAGACCGGAGGAAGCCACTCACCCCGACGCCTTAAAGGCGGCGTTGGCCGA…
NtTIP1;3t	five_prime_UTR	1	339
NtTIP1;3t	three_prime_UTR	1961	2203
NtTIP1;3t	exon	340	722
NtTIP1;3t	exon	1597	1960
Gene sequence	CTCAAATAATTTTGTCTTTCCTAAAACCCGAGCATATCCTTTTTTTTGTTTCACATCATTTGTCCAATACTCGCATGGGAGAGCGACTAAATTCGTATTTGAAAATTTCACATTAAGAGATAAGTGCTCCCTAATAAAAGTAAATTTAATTTCATACCCAAGACCAGAGATTTTTAAAAGAGCATACCTACTCTTGGCATCAACTATATAAGTAGTCTAGCATGAGACGTGGAGATCAGTATACTAGCCTTTAATTAAGGATCACCATATACGTACCCAATAAAACTCCTAAACTCTCTTCCATTTCTTTGATCAACATTCATTCTTGATTTTCCGACGATGCCGATCAGCCGGATAGCAATCGGAAGGCCGGAGGAAGCCACTCACCCCGACGCCTTA…
NtTIP1;4t	five_prime_UTR	1	269
NtTIP1;4t	three_prime_UTR	2886	3054
NtTIP1;4t	exon	270	652
NtTIP1;4t	exon	2513	2885
Gene sequence	TCTAATTCGCTAACTGGACAAATACAAAAAAAAAATGCTAAAGGAGTAATTAAATAAGAATGAGAAAAAAAAGGATTTATCCAAATAAGAATGTATATTTACCGGCAACCTGCTACAACCTTTTCCCAACAACCCATGCAAATTTTCCCAATATAAAACCATGCAAATTCCCTTTTTTTGCATCACTCCCCTTTCAGTCCTTTATTACACTACTACAGAGTAGATAATACTTTCTTAATTTTCTCTCTCTGAATCTTGATTTTCCGGCCATGCCGATCCACCAAATCACCATCGGAACCCATGAAGAACTCCGCCAGCCGGGCGCTCTCAAAGCGGCGTTGGCGGAGTTCATAAGTACCCTAATATTCGTATTCGCCGGCCAGGGTTCTGGCATGGCAT…
NtTIP1;1t	five_prime_UTR	1	704
NtTIP1;1t	three_prime_UTR	3039	3181
NtTIP1;1t	exon	705	1087
NtTIP1;1t	exon	2666	3038
Gene sequence	CATATCTCTACTTTTTTGTCATTTCTTTCTATTAATTTGAATTTTCTTAAAATTAACTTCCAGCCGATGCTGCTCCCTCTTTTCTTAATTTCTTTTCAATTTATATTTAGAAGTTCTAATGTAATCATTTACAGTTATACACGTGTCTCAAAAGCGTCTGCTAAAAACTTAGGAATTTGACGATTATTCCATCACAAAAGTTAGTGAGCAATAATTGCCATTTAAAAACAAATTAATTATTTAATGACAGAATTAAAATAAGAAAGAAAGATTAAGAACCCTAGTTCCAGATCATTCCATGGTGCATGATTGCCTCCGACCGAAAGCAATAACAAGGGGGACACTCTCACTCTTTTATGTCATTATCAAACAGAGCCCTATTACGTGGCTACTTGTCGT…
NtTIP1;1s	five_prime_UTR	1	710
NtTIP1;1s	three_prime_UTR	2892	3172
NtTIP1;1s	exon	711	1093
NtTIP1;1s	exon	2519	2891
Gene sequence	CGCCATTAAAAAAAATTACTCCCTCCGTTCCAATTTATGTGAACGTGTTTGACTGGGCACGGAGTTTAAGAAAAAAATAAAGACTTTTGGAATTTGTGATCCTAAACAAGTTCAAATGAGCTCCAGAGTATTTGTGTGGTTATAAAAGCTTCTCATTAAGGGTAAAGTTGTAACTTTAAGCTAAATTGTTACTAAATTTAGAAAATGTTCATTCTTTTTGGAACGACCAAGAAAATAGGTTCACCTAAACTGAAACCGATGACAGAATTAAAATAAGAAAAAAAGATTAAGAACCCTACTTCCAGATCATTCCATGGTGCATGATTGCTCCCGACCGAAAGCAATAACAAGGGGGACACTCCCACTCTTTTATGTCATTATCAAACAGAACCCTATGAC…
NtTIP2;4s	three_prime_UTR	3303	3508
NtTIP2;4s	five_prime_UTR	1	91
NtTIP2;4s	exon	2934	3302
NtTIP2;4s	exon	1933	2183
NtTIP2;4s	exon	92	218
Gene sequence	CTGACAAAAGGGCTCTTCAAGTCATCCAAAAGCTTTATTTGCTATCTGTCTATTAATTTGTTTCTTAGAAGAAATTATTTATTCTCTGAAAATGCCTTGCATAGCTTTGGGACGTTTTGACGATTCATTCAGCTCAGGGTCTATTAAGGCTTATATTGCTGAATTTATCTCTACGTTGCTTTTCGTCTTCGCCGGAGTTGGTTCCGCCATTGCCTACAGTTAGTAACTCTCTTCGTTTCTTTCATTTAATTAATTATTTATTACTACTAATACTTACTTATGAACTCAAATACGTACATTACGTACCTTTGTTTACGCTGAAATATTTTTTTGTTAATATTTTACGTAAAGTTTCTTAACGAGAAAGTAACGCTCACTTTTAAGTCATAATGATACCAT…
NtTIP2;5s	five_prime_UTR	1	236
NtTIP2;5s	three_prime_UTR	2392	2618
NtTIP2;5s	exon	2022	2391
NtTIP2;5s	exon	905	1154
NtTIP2;5s	exon	237	363
Gene sequence	CAAATTTACCATCACATGTAACAAAGGAGAAAGCTCTTACTGTATGCTACAGTGAAAATTTCATGAATTTCATTAATTAACTTTATATTAAAATATTTCTATACTCCTACTATATATATGTGACACAGAAAGGCCTCTTAGTCTCATCCAAAAGCAATTTTCTCTCTAGTCTATTCTTGTCGTCCCTTCTCCTTTAGCTTCTAATTACAAGTAAATAAATTATTTTAATTGTGAAAATGCCTGGCATAGCTTTTGGACGTATAGATGATTCATTTAGCGTTGGGTCTCTTAAGGCCTATCTTGCTGAATTTATCTCCACCTTGCTCTTTGTCTTCGCCGGAGTTGGTTCTGCCATTGCTTACAGTTAATAACTTCCTCTAATCCTCTTCATCATCAATT…
NtTIP2;5t	three_prime_UTR	1840	2069
NtTIP2;5t	five_prime_UTR	1	147
NtTIP2;5t	exon	1470	1839
NtTIP2;5t	exon	608	857
NtTIP2;5t	exon	148	274
Gene sequence	AAAATATGTCTATACTCCTACTATATATATGTGACACATAAAGGCCTCTTAGTCTCATCAAAAAGCAATTTTCTCTCTAGTTTATTCTTGTCGTCCCTTCTCCTTTAGCTTCTAATTAGAAGTAATTAAATTATTTTAATTGTGAAAATGCCTTGCATAGCTTTTGGACGTATAGATGATTCATTTAGCGTTGGGTCTCTTAAGGCCTATCTTGCTGAATTCATCTCAACCTTACTCTTTGTCTTCGCCGGAGTTGGTTCTGCCATTGCTTACAGTTAATAACTCCTCCAATCCTTTTCTACATTTTAACTTTTCACTTACATTTTCGTAGTTAAATACACTGGCTGGTGTTACCGCCAGAGACAAATTTAGGGCGAGTTCTATAATTTCAACAAATTT…
NtTIP2;2s	three_prime_UTR	1887	2074
NtTIP2;2s	five_prime_UTR	1	165
NtTIP2;2s	exon	1513	1886
NtTIP2;2s	exon	804	1055
NtTIP2;2s	exon	166	292
Gene sequence	GGCCGGTGAAACCTAACCCAATAGGCAAATAAACTTATTTATTTTTGTTTCTTTCTAATTATAGTCTCAACTATATAAGCTATTATTTCTGGAACTTCAAAAACGATCAAGTTTTTAGCAAATACCATAATTGATTAATTAGCAAGTTTTTAGTTGGGAGCAAAAATGGCGAAGATTGCCTTTGGTAACTATAATGACTCTGTTAGTGCAGCCTCAATCAAGGCATACCTAGCTGAATTCATTGCTACTCTTCTCTTTGTGTTTGCTGGTGTTGGATCTGCAATTTCTTACAGTAAGTAATATATTATTGTAACATCTATTGATGTTTACTTTCCTTATTGTGATGTCATAAGTCACTCAAATTTAACCTCTATTTCGTTACAAAGACAGAATATAATA…
NtTIP2;3t	five_prime_UTR	1	113
NtTIP2;3t	exon	1089	1462
NtTIP2;3t	exon	553	804
NtTIP2;3t	exon	114	240
Gene sequence	GATATATAAAGACAGGTTATGTGAAACTTGGAAAACCATCAAGTTTTAAGCAAAACCCTCTTAAGAACTTAAATTGAGCTTCTTTTGGGGCATTTTTCTAGTGAGAACTAAAAATGGTGAGGATTGCCTTTGGTAGCATTGGTGACTCTTTTAGTGTTGGATCATTGAAGGCCTATGTAGCTGAGTTTATTGCTACTCTTCTCTTTGTGTTTGCTGGGGTTGGGTCTGCTATAGCTTATAGTAAGTAACACTTCTCTAATTAAACTTGCATGCTAACATAAATACTTAATCTGCTCTAGCACTAAATAGTAAAAAGAGCAATCAGGTGCACTAAGGTCCCATTAATTCGTTATGCACATGCCACGGAGTCTAGAGAAAGACTAGACTGGCTCTATCATA…
NtTIP2;3s	three_prime_UTR	1472	1709
NtTIP2;3s	five_prime_UTR	1	176
NtTIP2;3s	exon	1098	1471
NtTIP2;3s	exon	590	841
NtTIP2;3s	exon	177	303
Gene sequence	TTTTTTCCTCATTTATTGTTAAAGTTGTAAAATGTGTTATTTTTGGTAAGACCCTATGGATATATAAAGACAGGTTATATGAAACTTGGAGAAGCATCACATTTTAAGCAAAACCCTTTTAAGAACTTAAATTGAGCTTCTTTAGGGGCATTTTATTTTTCTAGTGAGAACTAAAAATGGTGAAGATTGCCTTTGGTAGCATTGGTGACTCTTTTAGTGTTGGGTCATTGAAGGCCTATGTAGCTGAGTTTATTGCTACTCTTCTCTTTGTATTTGCTGGTGTTGGATCTGCTATAGCTTACAGTAAGTAACACTTCTCTAATTAAACTTTTTTGACATGAATTATTTTTATTGGCTTTAGCATTATATAGTAAAAATAGCATCGAGGTGCACTAAGGT…
NtTIP2;1t	three_prime_UTR	2034	2329
NtTIP2;1t	five_prime_UTR	1	173
NtTIP2;1t	exon	1664	2033
NtTIP2;1t	exon	726	975
NtTIP2;1t	exon	174	300
Gene sequence	TACCCATACAGTGAAAAACACATTATGTGCATTAATTAACTTAACAATATAATATCTGTGTGTTACTATTATATATAACTGACAAAGAAAGGACTCTTCTTGTCATCAGAAAACATTGTCTCTGTTTCTATTTTCCTCTAATTCTTAGGATCAATTTAATTAGTTTTCTGAAAATGCCTGCCATAGCTTTTGGTCGTTTCGATGATTCATTTAGCTTAGGGTCTATTAAGGCCTACATTGCTGAATTCATCTCTACATTGCTCTTTGTCTTCGCTGGAGTTGGCTCAGCCATTGCTTACAGTTAATAACACTTCCTCTTTTTTCCTTATACTATATAATTACAACATGCACTCGAATAATTTTATTCTCATTTACGTACCATACTTATAAGTAACTAAA…
NtTIP3;2t	five_prime_UTR	1	605
NtTIP3;2t	three_prime_UTR	2024	2401
NtTIP3;2t	exon	1631	2023
NtTIP3;2t	exon	1296	1547
NtTIP3;2t	exon	606	743
Gene sequence	TTTGGCAGCAAGCAAAAGGATGACGATAAAGTTTGAATAAAGCCCATATTTTCTTGAATTTGTTGCAGTTGTGGATGAACATGGGATGAGTTCAGCTGATATAGGAAATAAAAGAGAAGCAACTCGAACATAGGTTTCATTTAATTCAAGTATGTGGATGGAGTTTGGAAGTAAGTCTTTGGGTTTGAGCTTAGGTGGAAGAAGATCAGTAAGAAGAAAACGGTGTTAATTGGATTGAAACAGACACCTATGTAGTACGTGTCAAAACTCATGCACACTTTCACCCAAGTGTCCACTTCATTCCAAACTCCATTTTTGTCTAACTTAACCAGCCATCTACTTCTATTATAACCCCATATATCTCCTTCTTGGTTACCCTCATCTTTCTTTGAGCTCTTC…
NtTIP3;1t	three_prime_UTR	1930	2158
NtTIP3;1t	five_prime_UTR	1	209
NtTIP3;1t	exon	1536	1929
NtTIP3;1t	exon	658	908
NtTIP3;1t	exon	210	344
Gene sequence	CCCAAGTGTCCACTTAAATCCGTTTTTATCTATCTGGAATCCACCATTACACCTACTACTATAACCCCCTCGACAATATCGATCGTTCTCTGATCTCTTCATCTTTATCTTTTCTTCTTCTCAAGTAAACAAGAATTAATAGTGAGTGTAAAGGCTGTTGGTCCAAATAAGAAAAAAAGGTTTAATTAATTAGAATAATCAGAGAGGTCATGCAGCCACCGCGCAGATATGCCTTTGGGAGGGTGGATGAGGCCACTCACCCTGATTCCATGAGAGCCACCTTGTCCGAGTTCCTCTCTACCTTCATCTTCGTCTTTGCAGGGGAAGGCTCTGCTCTTGCTCTTGGTAAATAAATAAATAAGTAGCAATATTTCTGCATCTTTCAGTTTCATCTTGTTA…
NtTIP3;1s	five_prime_UTR	1	165
NtTIP3;1s	three_prime_UTR	2460	2591
NtTIP3;1s	exon	2066	2459
NtTIP3;1s	exon	886	1136
NtTIP3;1s	exon	166	300
Gene sequence	CCCACCTATAACCCCCTCGACAATATCGATAGTTCTCGTCTTTCTCTGATCTCTTCATCTTTATCTTTTCTTCTCAAGTAAACAAGAATTAAGTATACGGATAGTGATTGTAAAGGCTGTTGGTCCAAATAAGAAGAAATTAAGGTGAAGTGGTTTACTTAGATAATGCAGCCACCTCGCAGATATGCCTTTGGGAGGGTGGATGAGGCCACGCACCCTGATTCCATGCGAGCCACCTTGTCCGAGTTCCTCTCTACCTTCATCTTCGTCTTTGCTGGGGAAGGCTCTGCTCTTGCTCTTGGTAAATAAATAACTACACCAATTCTGCATCTTTCAGTCCCATCTCGTTATATTTGAGTTCTGTGCACTAACCGTTGTATATACCGCCTCCGTTTCAGT…
NtTIP4;1s	five_prime_UTR	1	308
NtTIP4;1s	three_prime_UTR	3507	3684
NtTIP4;1s	exon	3131	3506
NtTIP4;1s	exon	2370	2610
NtTIP4;1s	exon	309	434
Gene sequence	AACAGGTCAACTCTACAATTATTTTTGTTTTTTGTCTTTTATTCTTTTTTCTTTTTAAATTAAGAGCCTAATTAATTTGTCATTTCGTTATTAGAATATCGTTTTCACCACTACTTGCCAAACCATAAGTCTACCTTACGAGCATGGCATTGGATGTCACAATTGTATATAAATACCTGTACGTGGTCCGGTCCTCCATTTCAGAACCAAAGCAAACCATAGCCATTCCTCATTTCTTTTCTTCTTAGTTTTTAATTAGCCTTTCATTTGTCTGCAAATTTATCAGTGTTTGATCAGAAAAGGGCCAATGGCGAAGATTGCTGTTGGAAATAGCCGTGAGGCTATTCAGCCAGACTGCATCCAAGCACTTATTGTTGAGTTTATTGTCACTTTTCTCTT…
NtTIP4;1t	five_prime_UTR	1	370
NtTIP4;1t	three_prime_UTR	1986	2103
NtTIP4;1t	exon	1610	1985
NtTIP4;1t	exon	1107	1347
NtTIP4;1t	exon	371	497
Gene sequence	ATTTTTATGATCGTTCATCAATCAAAAAGAAATCATGCAAAAAATTTGCTCCAATTTATCTCTTTGTTGCAGTTTACAAATTACAATCAGGTCAACTCTACATTTGTTCCTTTTGTTTTGTTTGTCTTTTCTTCTTTTTTCTTTTTAATTCATTTCCTAATTAATTTGTCATTTCGCTATTAGAATATCGTTTTCACCACTACTTTCCAGACCATAAGTCTACCTTACGAGCATGGCATTTGATGTCACAATTGTATAAATACCGGTACGTGGTCCTCCATTTTAAAGCCAAAATAAACCACAGCCATTCTTCATTTCTTTATAGTTATTAACCTTTCATTTGCCAGTGTAATTTGATCAGAGAAGGCCAATGGCGAAGATTGCTGTTGGAAGTAGCCG…
NtTIP5;1t	three_prime_UTR	1764	1979
NtTIP5;1t	five_prime_UTR	1	89
NtTIP5;1t	exon	1377	1763
NtTIP5;1t	exon	432	672
NtTIP5;1t	exon	90	214
Gene sequence	GTTTCTTTGAGAATAGTTGAATAGAAGTTCCCGCTTGGAGAAAATTGAATTCAACTTCTTCTTAATTCTTGTGAGATCATTATCATTAAATGGCGTCCCTTGCTTCCCGCTTGCAGCACTCTGTGACTCCCAATGCTCTTAGATCCTATGTCGCAGAGTTTCTCTCCACTTTCCTTTTCGTCTTTGCCGCTGCCGGCGCTGCCATGTCTACCAGTGAGTTCTTCTTTCTCTTATTTTATGCAAAAACATATATAATGATCATCAAGCAATGTCACTTAGTAAAATATTGTGCAATTGTCTCTTAGTCTACTGACTTACCAGAATTTTTCACAATCATAATTCATATTAGTGTATATAATATGGCATTTCTACTTGTTAAGGTGAAATGTGGTTTGAGTT…
NtTIP5;1s	three_prime_UTR	1513	1641
NtTIP5;1s	five_prime_UTR	1	103
NtTIP5;1s	exon	1126	1512
NtTIP5;1s	exon	391	631
NtTIP5;1s	exon	104	228
Gene sequence	TTTTCTTTGAGAATAGTTGAATAGAAGTTCCCGCTTGGAGCAAATTGAATTCAACTTCTTCTAATTCTTCTAGACAGACTAGACTAGACTAGATCATCATTAAATGGCGTCCCTTGCTTCCCGCTTGCAGCACTCTGTCACTCCCAATGCCCTCCGATCCTATGTCGCAGAGTTTCTCTCCACTTTCATTTTCGTCTTTGCCGCTGCCGGCGCTGCCATGTCTACCAGTGAGTTCTTCTCTTTTATTTTATTAAAAAACATAATGATTATCAAGAAATGTTTTGAGTACTTACCAGGATTTTCTACAATCCTAGTAGTAATGTATTATTATATGATGGCTTGAGTTAAAATGTAGTTTGACTTTGAGTTGTGCAACTTTATATTGACAGGGAAAATGAC…
XIPs
NtXIP1;7s	exon	992	1790
NtXIP1;7s	exon	61	155
NtXIP1;7s	exon	734	820
NtXIP1;7s	three_prime_UTR	1	60
NtXIP1;7s	three_prime_UTR	1791	2045
Gene sequence	CACAATTTCAGAGAAAAATCATTAAAAACTAAAACTAAAGCAACATCTCTTCTCCCAAATATGGCTTCCAATACTAGTCATGTTTTAGGTGATGAAGAAAGCCAGCTTTCTGGTGGAAGTAATAGAGTTCAACCTTTCTCTTCTACACCAAAAAAGTAAGTGACATTGTCCTTTCTCACTCACTCTTAACCTATATTGTTCGGACTTTTCAAATATATATGTTACTGTAGGTGTGCAACCATATTGGATCCTCCAAAAATGTACTACTTTTGGAAGATCCAACTCATATTAGTCGATATATTTAATTCTGCACGTAGTGGCGGTGCCACCTTATAGGAAGGGGTGTCAAATGACACCCCTTTGCAGAAAACATATATTGTATAGGCAGGTAAAAAAATA…
NtXIP1;7t	exon	748	1546
NtXIP1;7t	exon	67	161
NtXIP1;7t	exon	496	582
NtXIP1;7t	three_prime_UTR	1	66
NtXIP1;7t	three_prime_UTR	1547	1899
Gene sequence	ATGCACACAATTTTAGAGAAAAATCATTAAAAGCTAAAGCATAAGCAACACTTTTCTCTCCCAAATATGGCTTCCAATGCTAGTCATGTTTTAGGCGATGAAGAAAGCCAACTTTCTGGTGGAAGTAATAGAGTTCAACCTTTCTCTTCTACACCAAAAAAGTAAGTGATACTGTCCTTTTCTCCCTCACTCTTAACCTATATTGTTCGGACTTTCCAAATATATATGTTTCCGCTCCACAGCTATATCGGATCCTTAAAAAATGTACGGCTTTTGGAGGATCCGACTTATCAGTCGATATGTTTAATTATGCACGATGTGTCAATGTTCCTCCTCACTCTTAACCTATGTTTTAGGACTCTCAAAATATGATGTTGCCTTAAATCCTTCAAAAATACA…
NtXIP1;6t	exon	896	1696
NtXIP1;6t	exon	352	429
NtXIP1;6t	exon	179	241
NtXIP1;6t	three_prime_UTR	1	178
NtXIP1;6t	three_prime_UTR	1697	1966
Gene sequence	GTGATGCGTATGGTTGAGAAATCTTTGCTTGACTCACAAAAACTTCATTTAAAGATTGCCAAAGAGGGAAAAAGAAAACAAATGGTTACTCAGTAGTAGTGCTATATATAACACGCCACCATGCACACACGATTTAGGATAAAGGCATTAAAAGCTGAAGCAAATTCTTCTTTCTGGTATGGCTGCCACTACTAGAGATGCTTTGGGTGATGAAGAAACCCAATTCTCCTCTATACCAAAGCAAGTGTGCCTTCTTTTCCCAATTCCTAAGTCTGAACATCTTGTCTTCTTGTTTTTCTATCTCTTTCTTTTGTCCTTATAATCTACTATTGAATACTCCATTTTATCAGGATAGATGAAGAAAACAAGAAGAAAGCTCCTCTTACACTGTCGCAAAGG…
NtXIP1;6s	exon	2316	3116
NtXIP1;6s	exon	405	482
NtXIP1;6s	exon	239	301
NtXIP1;6s	three_prime_UTR	1	238
NtXIP1;6s	three_prime_UTR	3117	3353
Gene sequence	CAGGAATGCTTTCAAAATACGTACTACTTTATAGTAATAATTGATTAAAAAACTGTAACATGTGATGCGTATGGTTGAGAAATCTTTGCTTGACTCACAAAAACTTCATTTAAAGATTGCCAAAGAGGGAAAAAGAAAACAAGTCGTTACTCAATAGTAGTGCTATATATAACACCCCACCATGCACACACGTTTAGGATAAAGGCATTAAAAGCTGAAGCAAATTCTTCTTTCTGGTATGGCTGCCACTACTAGAGATGCTTTGGATGATGAAGAAACCCAATTCTCCTCAATACCAAAGCAAGTGTCCCTTCTTTTCCCAATTCCTAAGTCTGAACATCTTGTCTTCTTGTTTTTCTATCTCTTTCTTTTGTCCTTATAATAATCTACTATATTTTA…

## Sheet: N.sylvestris AQP PROTEIN 
Name	Sequence
N.sylNIP1;1	MADQIAAGANGNHVVTLNIKEDDDLNNNDSSSSCSFLTVPFIQKVIAEMIGTYFLIFAGCGSVVVNSDKGMVTFPGIAITWGLVVMVMVYSVGHISGAHFNPSVTIAFATVKRFPWKQVPAYVAAQVLGATLASGTLRLIFNGKHDHFAGTLPTGTEFQSFVVEFIITFYLMFVISGVATDNRAIGELAGLAVGATILLNVMFAGPISGASMNPARSLGPAIVSTHYRGLWIYLVSPTLGAIAGAWVYNIIRFTDKPLREITKSGSFLKSKNSST
N.sylNIP1;2	MGDLQTAEANGNHASVSLNIRDNDMNNNKTSAHEDSSSSCCFVTVPFIQKIIAETLGTYFLIFAGCGSVAVNADKGMVTFPGISIVWGLVVMVMVYSVGHISGAHFNPAVTISFATCKRFPWKQVPAYVAAQVIGSTLASGTLRLIFNGKHDHFLGTSPSGSDIQSLVLEFIITFYLMFVVSGVATDNRAIGELAGLAVGATVLLNVMFAGPISGASMNPARSLGPAIVWSHYRGIWVYMLGPTAGAISGAWVYNIIRFTDKPLREITKSGSFLKSIRSSKSLRSST
N.sylNIP2;1	MESERGNSTENKKPNELVSVENPKSNLSFRYILIFFQEHYPPGFLKKVIAEVIATYLLVFVTCGAAAISASDEHKVSRLGASVAGGLIVTVMIYAVGHISGAHMNPAVTFAFAAVRHFPWRQVPPYAAAQLTGATSAAFTLRVLLHPIKHVGTTTPSGSDIQALIMEIVVTFSMMFITSAVATDTKAIGELAGMAVGSAVCITSILAGPVSGGSMNPARTIGPAMASNDYRGIWVYIIGPVCGTLLGAWSYNFIRVTDKPVHAIAPGQSFSFKLRRMKSNDEEQGV
N.sylNIP3;1	MEDLPVVDGIRATSLRINSYPSPAESNTTATTSQKHSKCLISVHFVQKLIAELVGTYMLIFAGCAAIVLNINKDNVVTLPGIASVWGLVVMVLIYSVGHVSGAHFNPAVTIAFASCKRFPWNQVPAYILVQVIGSTLASGSLRLIFNGKEDQFVGTVPAGTNMQAFILEFIATFYLMFVISGVATDDRAMKHFSGVAIGATVSLDILFSGPLTGASMNPARSLGPAIVTGHYKGLWIYIIGPTLGAIFGAWTYNLMRLTNKSWGEAVKEISESQKVIEVSSKDKVICKCSEGWTCIVTKTEEPEAHNIFFECGDEGCVCIIDETHTLKKHVYVYDKTKRRRSYKMYI
N.sylNIP3;1a	MQKFEVYLFVLGLAAHTPALQHPTLVLRLRKNIQNAISVHFVQKLIAELVGTYMLIFAGCAAIVLNINKDNVVTLPGIASVWGLVVMVLIHSVGHVSGAHFNPAVTIAFATCKRFPWNQVPAYILVQVIGSTLASGSLRLIFNGKEDQFVGTVPAGTNMQALVLEFIATFYLMFVISGVATDDRAMKHLSGVAIGATVSLDILFSGPLTGESMNPARSLGPAFVTGHYKGLWIYIIGPILGAIFGAWTYNLMKLTNNHAVKEI
N.sylNIP4;1	MAKKDGNREEEISQMEEGNIHSASKSDSNVGFCSSVSVVVILQKLIAEAIGTYFVIFAGCGSVAVNKIYGSVTFPGICVTWGLIVMVMVYTVGHISGAHFNPAVTITFSILGHFPWKQVPLYIIAQLMGSILASGTLALLFDVTPQAYFGTVPVGSNGQSLAIEIIISFLLMFVISGVATDDRAIGQVAGIAVGMTITLNVFVAGPISGASMNPARSIGPAIVKHVYTGLWVYIVGPIIGTLAGAFVYNLIRSTDKPLRELAKSASSLRS
N.sylNIP4;2	MSKKDIKAVEEGDCSGYKQHANEEDSSLCTSPEVVIIIQKVIAEAIGTYFLIFVGCGAVAVNKTYGSVTFPGICVAWGLIVMVMVYSVGHISGAHFNPAVTIAFAIFRHFPFKQVPLYILAQLVGSILGSGTLYLLLDLKSEAFFGTAPVGSNVQSLVLEFIISYLLMFVISGVATDNRSIGELAGIAIGMTILLNVLVAGPVSGASMNPARSIGPAIVMHEYKGLWVYIVGPILGTIVGAFTYNLIRFTEKPLRELTKSSTFLKSMSRSHT
N.sylNIP5;1	MPEFESPVSAPATPGTPTPLFSSIRVDSMGSNYDRKSMPRCKCLPLDAPTWGTPHTCLSDFPAPDVSLTRKLGAEFVGTFILIFAATAGPIVNQKYNGAESLIGNAACSGLAVMIVILSTGHISGAHLNPSLTIAFAALRHFPWVQVPAYVAAQVSASVCASFALKGVFHPFMSGGVTVPSVNTGQAFALEFLITFNLLFVVTAVATDTRAVGELAGIAVGATVMLNILVAGPSSGASMNPVRTLGPAVAAGNYKSLWIYIVAPTLGALAGAAVYTLVKLRGDDSSETPRQVRSFRR
N.sylNIP6;1	MDAEDGTSAPSTPATPGTPGAPLFGGFKHERNSNGRNSLLKSLKCFSVEAWASEEGSLPPVSCALPPPPVSLARKVGAEFIGTMILIFAGTATAIVNQKTQGSETLIGLAASSGLAVMIVILSTGHISGAHLNPAVTIAFAALKHFPWKNVPVYIGAQIIASFCAAFTLKVVLHPIMGGGVTVPSGSYLQAFALEFIISFNLMFVITAVATDTRAVGELAGIAVGATVMLNILIAGETTGASMNPVRTLGPAVAAGNYKAIWIYLTAPILGALAGAGIYSAVKLPNEDDNNHGKPSVEHSFRR
N.sylNIP7;1	MIMKLLSSENRLSLEFPADASTSEQSTYDKETTSHSTSSNEEMLMKRNFWNSPLGLINPTLLHMVLAEALGTFMLMFCICGIMASMEIMGVRVGLMEYAATAALTVVVVVFSIGPISGAHINPAVTLAFAAVGHFPWSKVPFYVVAQVGGSILATYTGKLVYGLKAEFVITRPLHGSTSAFFVELLATFIVLFLTASLTNDPQSTGPLSGFVVGVAIGLAVLISGPISGGSMNPARSLGPAIVSWKFGGLWIYVVAPILGAVAGVVLYRLLRLQGWSCKPNSTPTTTHQHNPL
N.syl NIP4;3	MAANTEGSREDEISKLEEGVHADNICASQSNTSIGFCSSPSVVAVAQKLIAEAIGTYFIIFAGCGSVAVNKLYDGSITFPGICVTWGLIVMVMIYSLGHVSGGHFNPAVTITFTIFRRFSWKLAPLYIIAQVTGSILASGTLALLLDVTSTSYFGTVPVGSNSQSLAMEIIISFLLMFVVCGVSTDDRAIGELAGLAVGMTITLNVFVAGPISGASMNPARSIGPAIVKQVYKGLWVYIIGPVIGTLAGAFVYNLIRFTNKPLLQLVKSRSFLPKLRE
N.sylPIP1;1	MAENKEEDVKLGANKYRETQPLGTAAQTDKDYKEPPPAPLFEPGELSSWSFYRAGIAEFMATFLFLYITILTVMGLKRSDSLCSSVGIQGVAWAFGGMIFALVYCTAGISGGHINPAVTFGLFLARKLSLTRALFYMVMQCLGAICGAGVVKGFMVGPYQRLGGGANMVQPGYTKGDGLGAEIIGTFVLVYTVFSATDAKRNARDSHVPILAPLPIGFAVFLVHLATIPITGTGINPARSLGAAIIFNQDQAWDDHWIFWVGPFIGAALAAVYHQIIIRAIPFKSKS
N.sylPIP1;2	MEGKEEDVKVGANKYSERQPLGTSAQSKDYKEPPPAPLFEPGELHSWSFWRAGIAEFMATFLFLYITVLTVMGYSRANSKCSTVGVQGIAWAFGGMIFALVYCTAGISGGHINPAVTFGLFLARKLSLTRAVFYIVMQCLGAICGAGVVKGFQPSLYQVKGGGANVVNHGYTKGDGLGAEIVGTFVLVYTVFSATDAKRNARDSHVPILAPLPIGFAVFLVHLATIPITGTGINPARSLGAAIIYNRDQAWDDHWIFWVGPFVGAALAALYHQVIIRAIPFKSGNLA
N.sylPIP1;3	MAENKEEDVNLGANKYRETQPLGTAAQTENKDYVEPPPAPLFEPGELSSWSFYRAGIAEFMATFLFLYITILTVMGLKRSDSLCSSVGIQGVAWAFGGMIFALVYCTAGISGGHINPAVTFGLFLARKLSLTRAVFYMVMQCLGAICGAGVVKGFMKGPYQRLGGGANVVNPGYTKGDGLGAEIIGTFVLVYTVFSATDAKRNARDSHVPILAPLPIGFAVFLVHLATIPITGTGINPARSLGAAIIFNKKQAWDDHWIFWVGPFIGAALAAVYHQIIIRAIPFKSKA
N.sylPIP1;5	MAENKEEDVKLGANKFRETQPLGTAAQTDKDYKEPPPAPLFEPGELSSWSFYRAGIAEFMATFLFLYITILTVMGLKRSDSLCSSVGIQGVAWAFGGMIFALVYCTAGISGGHINPAVTFGLFLARKLSLTRAIFYIVMQCLGAICGAGVVKGFMVGPYQRLGGGANVVNHGYTKGDGLGAEIIGTFVLVYTVFSATDAKRNARDSHVPILAPLPIGFAVFLVHLATIPITGTGINPARSLGAAIIYNTDQAWDDHWIFWVGPFIGAALAAVYHQIIIRAIPFHKSS
N.sylPIP1;7	MENKEEDVRLGANKYSERQAIGTAAQSDKDYTEPPPAPLFEAGELTSWSFYRAGIAEFMATFLFLYITILTVMGVSKSESKCSTVGIQGIAWAFGGMIFALVYCTAGISGGHINPAVTFGLFLARKLSLTRAVFYMVMQCLGAICGAGVVKGFGKTLYQTKGGGANVVNLGYTKGSGLGAEIVGTFVLVYTVFSATDAKRSARDSHVPLLAPLPIGFAVFLVHLATIPITGTGINPARSLGAAIIYNQDHAWDDHWIFWVGPFIGAALAALYHQVVIRAIPFKPK
N.sylPIP1;8	MEHREEDVRVGANKYSERQAIGTAAHSQDKDYKEPPPAPLFEPGELMSWSFYRAGIAEFMATFLFLYITVLTVMGVSKSESKCPTVGIQGIAWAFGGMIFALVYCTAGISGGHINPAVTFGLFLARKLSVTRALFYMVMQCLGAICGAGVVKGFGKTLYQTKGGGANVVNPGYTKGDGLGAEIVGTFVLVYTVFSATDAKRSARDSHVPILAPLPIGFAVFLVHLATIPITGTGINPARSLGAAIIYNKEHAWNDHWIFWVGPFIGAALAALYHQVVIRAIPFKSK
N.sylPIP2;1	MGKDIEVGTEYAPKDYQDPPPAPLIDPEELGKWSFYRAIIAEFIATLLFLYITVLTVIGYKSQIDPDHNGEQCGGVGILGIAWAFGGMIFVLVYCTAGISGGHINPAVTFGLFLARKVSLVRAIMYMLAQCLGAICGCGLVKAFQKAYYVKYGGGANTLNDGYSTGTGLGAEIIGTFVLVYTVFAATDPKRNARDSHVPVLAPLPIGFAVFMVHLATIPVTGTGINPARSFGAAVIYGKEKAWDDQWIFWVGPFIGAAIAAFYHQFILRAGAVKALGSF
N.sylPIP2;4	MTKEVEVATEQPTEFSAKDYTDPPPAPLVDFEELTQWSLYRAVIAEFIATLLFLYVTVLTVIGYKVQSDVKADGDICGGVGILGIAWAFGGMIFILVYCTAGISGGHINPAVTFGLFLARKVSLIRAVLYMVAQCLGAICGVGFVKAFQSAYYVRYGGGANVMAPGHTKGVGLAAEIIGTFVLVYTVFSATDPKRNARDSHVPVLAPLPIGFAVFMVHLATIPITGTGINPARSFGAAVIYNHDKAWDEHWIFWVGPFIGAFAAAVYHQFILRAGAIKALGSFRSNA
N.sylPIP2;5	MAKDIEYGTDQYAPNKDYQDPPPAPLIDAEELGKWSFYRAIVAEFIATLLFLYITVLTVIGYKSQSDTKHNGDECGGVGILGIAWAFGGMIFVLVYCTAGISGGHINPAVTFGLFLARKISLARAVMYMIAQCLGAICGCGLVKAFQKSYYVNYGGGANELATGYSTGTGLAAEIIGTFVLVYTVFSATDPKRNARDSHVPVLAPLPIGFAVFMVHLATIPITGTGINPARSFGAAVIYGKEKAWDDQWIFWVGPFIGAAIAALYHQYILRAGAVKALGSFRSNA
N.sylPIP2;6	MTKEVEAVSEQPAEYSAKDYTDPPPTPLIDFEELTKWSLYRACIAEFIATLLFLYVTVLTVIGYKHQSDTKDGGDICGGVGILGIAWAFGGMIFVLVYCTAGISGGHINPAVTFGLFLARKVSLMRAVLYMVSQCLGAICGVGLVKAFQKAYYNRYGGGVNVMAGGHNKGVGLGAEIIGTFVLVYTVFSATDPKRSARDSHVPVLAPLPIGFAVFMVHLATIPITGTGINPARSFGAAVIYNQDKAWDEHWIFWVGPFVGAFAAAVYHQYILRAGALKALGSFRSNA
N.sylPIP2;8	MSKDVIEEGQVHQQHGKDYVDPPPAPLLDFAELKLWSFYRALIAEFIATLLFLYVTVATVIGHKKLNGADKCDGVGILGISWAFGGMIFVLVYCTAGISGGHINPAVTFGLFLARKVSLLRAVGYIIAQSLGAICGVGLVKGFMKHYYNTLGGGANFVQPGYNKGTALGAEIIGTFVLVYTVFSATDPKRSARDSHVPVLAPLPIGFAVFMVHLATIPITGTGINPARSFGAAVIYNTEKVWDDQWIFWVGPFVGALVAAVYHQYILRGSAIKALGSFRSNPTN
N.sylPIP2;9	MSKDVIEEGQTHQHGKDYVDPPPAPLLDMAELTKWSFYRAVIAEFIATLLFLYVTVATVIGHKKLNAADHCDGVGILGIAWAFGGMIFVLVYCTAGISGGHINPAVTLGLFLARKVSLIRAVAYIIAQSLGAICGVGFVKAFMKHYYNLEGGGANFVQPGYNKGTALGAEIIGTFVLVYTVFSATDPKRSARDSHVPVLAPLPIGFAVFMVHLATIPITGTGINPARSFGAAVIYNKEKIWDDQWIFWVGPFVGALIAAIYHQFVLRAGAVKALGSFRSNPTN
N.sylPIP2;11	MTRDYVDPPAAPLFDMAELKKWSFYRALIAEFVATFLFLYVSVATVIGHKKQVGPCDGVGLLGIAWAFGGMIFVLVYCTAGISGGHINPAVTFGLLLARKVSLLRAVGYMVAQCLGAICGVGLVKGFMKHDYNTYGGGANTVAVGYSTGTALGAEIIGTFVLVYTVFSATDPKRNSRDSHVPVLAPLPIGFAVFMVHLATIPITGTGINPARSFGAAVIYNDTTAWNDHWIFWVGPSLGALAAALYYQQVLRAQAAKTLSSFHSNPSI
N.sylPIP2;11b	MVKDYVDKPAAPLFDTVEVKKWSFYRALIAEFVATLLFLYVSVATVIGHKKQVGPCDGVGLLGIAWAFGGMIFVLVYCTAGISGGHINPAVTFGLLLARKVSLLRAVGYMVAQCLGAICGVGLVKGFMKHDYNTYGGGANTVAVGYSTGTALGAEIIGTFVLVYTVFSATDAKSKARDSHVPVLAPLPIGFSVFMVHLATIPITGTGINPARSFGAAVIYNNSTAWNDHWIFWVGPFVGALVASLYHQQVLRAHVLDTWNSYYNNPST
N.sylPIP2;13	MAKNVGSEGSFTTKDYQDPPPAPLIDPEELTQWSFYRALIAEFIATLLFLYITVLTVIGYKSQSATATDPCAGVGILGIAWAFGGMIFVLVYCTAGISGGHINPAVTFGLFLARKVSLIRAVMYMVAQCLGAICGVGLVKAFQSAYYHRYDGGANMLSDDYSHGVGLSAEIIGTFVLVYTVFSATDPKRNARDSHVPVLAPLPIGFAVFMVHLATIPITGTGINPARSLGAAVIFNQHKAWKDHWIFWVGPFIGAAIAAFYHQFILRAGAAKALGSFRSSSQV
N.sylSIP1;2	MGAVKAAVADFVLTSMWVFCSSTLGVFTYLIASAFGIAQGITTLFITTVLLFVLFFVFGIIGDALGGAAFNPAGTAAFYAAGVGTDSLFSVAARFPAQAAGAVAGALAILEVIPTQYKHMLGGPSLKVDLHNGAIAEGILTFIMTFLVFLIVLRGPRNALLKNWLLAMSTVTMVVTGSKYTGPSMNPANAFGWAYINNWHNTWEQFYVYWICPFVGAIMAAWTFRALFPPPVKQKKPQKAKKN
N.sylSIP2;1	MGVSRRRLLVSDFIMSFMWVWSSVLIKMFVHTMLGYGAHDLKGEILKHSISVINMFFFAFLAKATKGGAYNPLTILSGAISGDLSNFLFAVGARIPAQVFGSITGVRLIIASFPNIGRGPRLTIDIHRGALIEGCLTFAIVTISLGLSRRSRASTLMKTWISSLSKLTLHILGSDLTGGCMNPASVMGWAYARGDHITKEHIQVYWLAPIQATLLAVWTFNLLVSPPKDEKEKMKEKKSE
N.sylTIP1;1	MPIHQIAVGSHEELRQSGTLKAALAEFICTLIFVFAGQGSGMAFNKLSADGTATPAGLISASIAHAFGLFVAVSVGANISGGHVNPAVTFGAFVGGNITLFRGILYIVAQLLGSTVACFLLEFATGGMSTGAFALSAGVSVWNAFVFEIVMTFGLVYTVYATAVDPKKGDLGVIAPIAIGFIVGANILAGGAFTGASMNPAVSFGPALVSWTWTHQWVYWAGPLVGGGIAGVVYELIFINHSHEPLPSGDF
N.sylTIP1;2	MPISKITLGNLAEASQPDALKAALAEFISMLIFVFAGEGSGMAFGKLTNGGAATPAGLISAAIAHAFALFVAVSVGANISGGHVNPAVTFGAFVGGHITLFRSVLYWIAQLLGSVVACVLLKFATGGLETSAFALSTGVTPWNAVVFEIVMTFGLVYTVYATAVDPKRGNLGIIAPIAIGFIVGANILAGGAFDGASMNPAVSFGPAVVSWTWNSHWVYWLGPFVGAATAALVYEIIFIGDNTHEQLPTADY
N.sylTIP1;3	MPISRIAIGRPEEATHPDALKAALAEFISTLIFVFAGSGSGVAFSKLTGGGANTPAGLIAAAIAHAFGLFVAVSVGANISGGHVNPAVTFGAFVGGNITLLRGILYWIAQLLGSVVACFLLKFTTGGLEIGTFGLSDGVGVGNALVLEIVMTFGLVYTVYATAVDPKKGSLGTIAPIAIGFIVGANILAGGAFDGASMNPAVSFGPAVVSWSWNNHWVYWAGPLIGGGLAGLIYEFFFINQTHEPLPQ
N.sylTIP2;1	MPAIAFGRFDDSFSLGSIKAYIAEFISTLLFVFAGVGSAIAYNKLTADAALDPAGLVAVAVCHGFALFVAVSVGANISGGHVNPAVTLGLALGGQITVLTGLFYWIAQLMGATAASYLLKVVTGGLAVPIHSVAAGVGAAEGVVMEIIITFALVYTVYATAADPKKGSLGTIAPIAIGFIVGANILAAGPFSGGSMNPARSFGPAVASGNFAGHWIYWIGPLVGGGLAGLIYSNVFMNHDHAPLSTDF
N.sylTIP2;2	MAKIAFGNYNDSVSAASIKAYLAEFIATLLFVFAGVGSAISYNKLTTDAALDPAGLVAVAVAHAFALFVGVSMAANISGGHLNPAVTFGLVVGGNITILTGFFYWIAQLLGSTVACLLLKFVTGGLAVPTHGVAAGLTGFEGVVMEIVITFALVYTVYATAADPQKGSLGTIAPIAIGFIVGANILAAGPFSGGSMNPARSFGPAVVSGDFSQNWIYWVGPLIGGGLAGLIYGDVFIGSHDPLPVSEDYA
N.sylTIP2;3	MVKIAFGSIGDSFSVGSLKAYVAEFIATLLFVFAGVGSAIAYNKLTADAALDPAGLVAVAVAHAFALFVGVSIAANISGGHLNPAVTLGLAVGGNITILTGFFYWIAQLLGSTVACLLLKYVTNGLAVPTHGVAAGLNGFQGVVMEIIITFALVYTVYATAADPKKGSLGTIAPIAIGFIVGANILAAGPFSGGSMNPARSFGPAVVAGDFSQNWIYWAGPLIGGGLAGFIYGDVFIGCHTPLPTSEDYA
N.sylTIP2;4	MPCIALGRFDDSFSSGSIKAYIAEFISTLLFVFAGVGSAIAYNKLTADAALDPAGLVAVAVCHGLALFVAVAIAANISGGHVNPAVTFGLALGGQITIITGLFYWIAQVLGAIAASYLLKFVTGGLAVPIHGVAAGVGATEGVVMEIIITFALVYTVFATAVDPKKGTLGTIAPIAIGFIVGANILAAGPFSGGSMNPARSFGPAVASGNFAGNWIYWVGPLVGGGLAGLTYSNVFMNYDHAPLVSEF
N.sylTIP2;5	MPGIAFGRIDDSFSVGSLKAYLAEFISTLLFVFAGVGSAIAYNKLTADAALDPAGLVAVAVCHGFGLFVAVAVGANISGGHVNPAVTFGLALGGQITILTGLFYIIAQLLGSIVACLLLKVVTGGLAVPIHNVAAGVGALEGVVMEIIITFALVYTVYATAADPKKGSLGTIAPIAIGFIVGANILAAGPFSGGSMNPARSFGPAVASGDFTNNWIYWAGPLVGGGLAGLTYSNVFMQNEHAPISSDF
N.sylTIP3;1	MQPPRRYAFGRVDEATHPDSMRATLSEFLSTFIFVFAGEGSALALDKLYPDTALGASRLTAIALAHALSLFAAVASSMNVSGGHINPAVTFGALVGGRISVLRAVYYWVAQLLGAVVASALLRLATDGLRPLGFGVAAGVGNLNALVMEIVMTFGLVYTVYATAIDPKRGSLGIIAPLAIAFIVGANIFVGGPFEGASMNPARAFGPALVGWRWRNHWIYWLGPFIGAAIAGLIYEFGLIQSEIAPIHTHHQPLAPEDY
N.sylTIP4;	MAKIAVGNSREAIQPDCIQALIVEFIVTFLFVFAGVGSAMAANKLNGDPLVSLFFVAMAHALVVAVTISAGFRISGGHLNPAVTLGLCMGGHITVFRSILYWIDQLLASVAACALLNYVTAGLETPVHTLANGVSYSQGIIMEVILTFSLLFTVYTTIVDPKKGVLEGMGPLLTGLVVGANIMAGGPFSGASMNPARSFGPAFVSGIWTDHWVYWVGPLIGGGLAGFICENFFIVRTHVPLPSDESF
N.sylTIP5;1	MASLASRLQHSVTPNALRSYVAEFLSTFIFVFAAAGAAMSTRKMTPDATSDPSSLVAVAVANAFALSVAVYISANISGGHVNPAVTFGMAIGGHISIPMSIFYWISQMLGSVMACLVLKCTNQQVQTHGIPHDMTGFGGAVLEGVMTFGLVYTVYAAADPRRCVHGAIGPLAIGLIVGANVMASGPFTGGSMNPAYSFGSAVVKGSFGNQAVYWVGPFIGAAIAGILYDNVVFPSQATESLRGIGGGIAV
N.sylXIP1;6	MAATTRDALDDEETQFSSIPKIDEENKKKSPLTLSQRLGLPDFFSPDVWRASVGELLGTAVLVFMLDTIVISTLESDVKMPNLIMSILAAITITILLLAVFPVSGGHLNPVISCSAALVGIISMSRAIIYIVAQCIGATLGALALKAVVSSSIENTFSLGGCTLTVISSGPNGPITVGIETAQAFWLEIFCTFVFLFASVWMAYDHRQAKSLGLVTIMSIIGLVLGLLVFISTTVTGKKGYAGAGMNPARCFGAALVRGGNLWDGHWIFWVGPAIACWAFYLYTKIIPLQHFHADGYKHDFFGVIKSLFGSDA
N.sylXIP1;7	MASNTSHVLGDEESQLSGGSNRVQPFSSTPKNRNIDDEGKKHTSLTVAQRLGISDFFSLDVWRASMGELLGSAVLVFMLDTIVISTFESDVKMPNLIMSILIAIVITILLLAVVPVSGGHINPVISFSAALVGIISMSRAIIYMVAQCVGAILGALALKAVVSSTIAQTFSLGGCTITVIAPGPNGPITVGLETAQALWLEIFCSFVFLFASIWMAYDHRQAKALGLVTVLSIVGIVLGLLVFISTTVTAKKGYAGAGMNPARCFGAAVVRGGHLWDGHWIFWVGPTIACVAFYVYTKIIPPQHFHADGYKYDFIGVVKASFGLHV
Pseudo Genes
pN.syl NIP4;3a PSEUDO	MEEGAHAANIFRSQSDTNIGLSSSANSAVALAQKFIAEAIGAYFIIFAWFGSVEMNRLFDDESITSPGISMTWGAVAMVMIYSLGQVSGGHFNPAVTITFTIFHRFPWKLAPLYIIAQLIGSVLAFGTLALLLDVNLKDYFEYFPKLG*
pN.sylPIP2;7 PSEUDO	MGKDVEAATEFSAKDYTDPPPAPLIDFEELKQWSFYRAAIAEFIATLLFLYVTVFTVIGYKHQSDVDANGDVCGGVGILGIAWAFGGMIFVLVYCTAGISGGHINPAVTFGLFLARKVSLIRALVYMVAQCLGAICGVGFVKAFQSATTDMVVVLMRWLLAIQRVLVLLLRSLVPLFWSMLSSLPLTPKEAPETPMFPYWLHFQLDSQYSWYT*
pN.syl PIP1;2a PSEUDO	MEGKEEDVKVGANKYSERQPLGTSSQSKDYKEPPPAPLFEPGELHSWSFWRAGIGEFMPTFLFLYITVLTVMGYSRANSKCSTVGVQGIVWAFGGMIFALVYCTAGISGGHINPAVTFGLFLARKLSLTRAVFYIVMQCLGAICGAGVVKGFQPSLYQVKGGGANVVNNDYTKGDGLGAEIVGTFVLVYTVFSATDAKRNARDSHVPILAPLPIGFAVFLVHLATIPIIGTCINPARSLGAAIIYNRDQAWDDH*
pN.sylSIP1;1 PSEUDO	MGVIKVAIADGALTFLWVLCSSCIGVSTYFVATTFGVVNEMGSLFITTLVVFLMFLVFGFLGDALGGAGFNPTGNAAFYAAGLGDDSLVSAAVRCPAQVLHAVAGSLAIMELMPKQYHHMLDGPALKVDVQAGAIAEGVLTFIITFMVFVIFLRGPKSALLKNWLLTMVTVPLVVAGSKYTGPSMNPANIGYDICRHLAGRT*

## Sheet: N.sylvestris AQP CDS
Name	Sequence
N.sylNIP1;1	ATGGCTGATCAGATAGCAGCAGGAGCAAATGGGAATCATGTTGTAACTTTGAATATTAAAGAAGATGATGATTTGAATAACAATGATTCTTCTTCAAGTTGCAGCTTTCTTACTGTTCCTTTCATTCAAAAGGTTATAGCAGAGATGATAGGAACATATTTTTTGATATTTGCTGGCTGTGGATCAGTGGTGGTAAATTCAGATAAAGGAATGGTAACATTTCCAGGAATAGCCATAACTTGGGGACTGGTTGTAATGGTCATGGTTTACTCAGTTGGCCACATTTCTGGTGCTCATTTTAATCCTTCTGTTACTATTGCCTTTGCCACAGTTAAAAGGTTTCCTTGGAAACAGGTACCAGCTTATGTAGCAGCTCAAGTTCTTGGAGCAACCCTAGCA…
N.sylNIP1;2	ATGGGTGATCTGCAGACAGCAGAGGCTAATGGAAACCATGCATCAGTGAGTTTGAATATTAGAGATAATGATATGAACAACAACAAGACTTCTGCACATGAAGATTCTTCATCAAGCTGTTGCTTTGTCACTGTTCCCTTCATCCAAAAGATAATAGCGGAGACATTAGGGACGTACTTCTTGATATTTGCGGGGTGTGGTTCAGTGGCGGTGAATGCAGACAAAGGAATGGTTACTTTCCCTGGTATCTCCATTGTCTGGGGGCTGGTGGTTATGGTCATGGTTTACTCTGTTGGCCACATTTCTGGTGCTCATTTTAACCCTGCTGTTACCATTTCCTTTGCCACTTGCAAAAGGTTCCCATGGAAACAGGTACCAGCTTACGTGGCAGCTCAAGTG…
N.sylNIP2;1	ATGGAGAGTGAACGAGGAAACTCTACAGAAAACAAAAAACCAAATGAATTGGTGTCCGTCGAAAATCCAAAGTCCAACTTGTCCTTCCGTTACATATTGATATTTTTTCAAGAACATTACCCACCTGGGTTTCTCAAGAAGGTGATAGCGGAGGTAATTGCGACGTATCTATTGGTGTTTGTGACATGTGGTGCAGCTGCAATTAGTGCGAGCGACGAACACAAAGTGTCGAGACTTGGAGCCTCCGTTGCGGGTGGACTCATTGTGACAGTCATGATATATGCTGTTGGACATATCTCTGGTGCGCATATGAATCCTGCTGTTACCTTTGCTTTTGCCGCCGTTAGACATTTCCCATGGAGACAGGTACCACCGTATGCAGCAGCACAACTTACAGGG…
N.sylNIP3;1	ATGGAGGATTTACCAGTTGTTGATGGAATACGAGCTACATCGTTAAGGATTAATAGCTATCCATCCCCAGCAGAATCCAACACTACCGCTACGACTTCACAAAAACATTCAAAATGCTTAATAAGTGTGCATTTCGTTCAAAAGTTGATTGCAGAGCTTGTGGGAACCTACATGTTGATATTTGCTGGTTGTGCTGCTATAGTGTTAAATATAAACAAGGACAACGTTGTCACACTACCTGGAATTGCATCTGTTTGGGGACTTGTTGTTATGGTTTTGATTTACTCTGTTGGTCATGTCTCTGGTGCACATTTCAACCCTGCTGTTACCATTGCTTTTGCCTCTTGCAAAAGGTTTCCTTGGAATCAGGTACCGGCCTATATTTTGGTTCAAGTCATA…
N.sylNIP3;1a	ATGCAGAAGTTTGAAGTGTATTTATTTGTATTGGGCTTAGCAGCCCACACTCCGGCTTTACAGCATCCAACACTTGTACTACGACTCCGCAAAAACATTCAAAATGCGATAAGTGTGCATTTCGTGCAAAAGTTGATTGCAGAGCTTGTGGGAACGTACATGTTGATATTTGCTGGCTGTGCTGCTATAGTGTTGAATATAAACAAGGACAACGTTGTCACACTACCTGGAATTGCATCTGTTTGGGGACTTGTTGTTATGGTCTTGATTCACTCTGTTGGTCATGTCTCTGGTGCACATTTCAACCCTGCTGTAACCATTGCTTTCGCCACTTGCAAAAGGTTTCCATGGAATCAGGTACCGGCCTATATTTTGGTTCAAGTAATAGGATCCACTCTA…
N.sylNIP4;1	ATGGCAAAGAAGGATGGCAATCGAGAAGAAGAAATCTCCCAAATGGAAGAAGGCAATATTCATTCAGCCTCCAAGTCCGATTCCAACGTCGGATTTTGTTCATCAGTTTCTGTCGTTGTCATCTTACAAAAGTTGATAGCGGAGGCTATAGGAACGTACTTTGTAATATTTGCAGGGTGTGGATCAGTTGCTGTGAATAAGATCTATGGGAGCGTTACGTTTCCAGGGATATGTGTGACATGGGGACTAATCGTGATGGTGATGGTTTACACCGTGGGACACATATCTGGAGCTCATTTTAATCCTGCTGTCACTATTACTTTCAGCATCCTCGGCCACTTCCCATGGAAACAAGTACCTTTGTACATAATAGCTCAACTGATGGGTTCGATTTTGGCC…
N.sylNIP4;2	ATGTCAAAAAAAGACATAAAAGCAGTTGAAGAAGGGGATTGCTCAGGTTATAAACAACATGCTAATGAAGAAGATTCAAGCCTCTGCACCTCACCTGAGGTTGTCATTATCATTCAAAAGGTGATAGCGGAGGCGATCGGCACGTATTTTTTGATATTTGTAGGATGTGGTGCAGTAGCAGTAAATAAAACATATGGTTCAGTAACATTTCCAGGAATATGTGTGGCATGGGGTTTAATTGTTATGGTTATGGTCTATTCTGTTGGTCATATTTCTGGTGCACATTTCAATCCTGCAGTTACCATTGCCTTTGCCATCTTTAGGCATTTCCCCTTCAAACAGGTGCCATTGTACATATTGGCACAGTTGGTTGGGTCAATTCTTGGAAGTGGAACTTTG…
N.sylNIP5;1	ATGCCGGAATTTGAATCACCAGTATCGGCGCCGGCAACGCCGGGGACACCAACGCCGCTATTCTCGTCGATTCGAGTGGACTCAATGGGGTCTAATTATGATCGAAAGTCAATGCCCCGATGCAAGTGCTTGCCTTTGGATGCTCCAACATGGGGCACTCCTCACACGTGTCTTTCCGACTTCCCCGCACCAGATGTCTCCCTCACTCGCAAGTTGGGAGCAGAGTTCGTGGGAACATTTATCCTTATATTTGCTGCAACAGCCGGGCCAATTGTGAACCAAAAGTACAACGGAGCCGAATCTCTAATCGGAAATGCAGCTTGCTCTGGGCTGGCCGTTATGATCGTGATTCTGTCGACGGGCCATATTTCTGGAGCACATCTTAATCCGTCGCTCACC…
N.sylNIP6;1	ATGGATGCTGAAGATGGAACGTCAGCCCCTTCAACACCAGCAACTCCAGGAACTCCTGGTGCTCCTCTTTTTGGTGGTTTCAAACATGAAAGAAACAGCAATGGCAGAAACTCACTCCTCAAGAGCTTAAAATGCTTCAGTGTGGAAGCATGGGCTTCAGAAGAAGGAAGCTTGCCGCCTGTTTCATGCGCGTTACCTCCTCCTCCTGTCTCACTAGCCAGAAAGGTGGGAGCAGAGTTCATAGGTACTATGATATTGATCTTTGCAGGGACAGCCACAGCAATTGTGAACCAAAAGACACAAGGCTCTGAAACCTTAATTGGATTGGCAGCCTCCAGTGGTCTAGCTGTAATGATTGTCATTCTGTCAACTGGCCACATCTCTGGAGCTCATCTCAAC…
N.sylNIP7;1	ATGATCATGAAATTGCTTTCATCTGAAAATCGTTTATCCCTTGAATTTCCAGCCGATGCATCAACAAGCGAACAATCTACATATGATAAAGAGACTACATCACATTCAACATCAAGCAATGAAGAGATGCTGATGAAAAGAAACTTTTGGAACTCACCACTTGGACTAATTAATCCAACCCTCCTTCATATGGTTTTGGCAGAAGCATTGGGGACTTTTATGCTGATGTTTTGTATATGTGGGATAATGGCAAGCATGGAAATAATGGGAGTGAGGGTGGGGCTTATGGAATATGCAGCCACAGCAGCACTAACAGTAGTAGTTGTAGTCTTCTCAATAGGCCCCATTTCTGGGGCTCACATTAATCCTGCTGTCACATTAGCATTTGCAGCTGTTGGT…
N.syl NIP4;3	ATGGCAGCGAACACTGAAGGTAGCCGAGAAGATGAAATCTCCAAACTGGAAGAAGGTGTCCATGCAGATAATATATGTGCGTCCCAGTCTAACACTAGCATAGGATTTTGTTCATCACCTTCCGTTGTTGCTGTTGCTCAAAAGTTGATTGCAGAGGCAATTGGCACGTACTTTATTATATTTGCAGGATGTGGATCAGTAGCAGTGAATAAGCTATACGATGGGAGTATTACTTTTCCAGGAATATGCGTGACATGGGGTTTAATTGTGATGGTTATGATTTACTCTTTGGGACACGTATCAGGAGGTCATTTTAATCCTGCTGTTACGATCACTTTCACTATCTTCCGTCGTTTCTCATGGAAACTGGCACCTTTGTACATAATAGCTCAGGTAACG…
N.sylPIP1;1	ATGGCAGAAAACAAAGAAGAAGATGTGAATCTTGGAGCAAACAAATACAGAGAAACACAACCATTAGGAACAGCAGCACAAACAGAAAATAAAGATTATGTTGAACCACCACCAGCACCATTATTTGAACCTGGTGAATTATCATCTTGGTCATTTTACAGAGCTGGAATTGCAGAATTTATGGCCACTTTCTTGTTTTTGTATATTACAATCTTGACTGTAATGGGACTTAAAAGATCAGATAGTTTGTGTTCTTCTGTTGGTATTCAAGGTGTTGCTTGGGCTTTTGGTGGTATGATCTTTGCTCTTGTTTACTGTACTGCTGGTATCTCAGGAGGCCACATTAATCCAGCTGTGACCTTTGGTCTATTCTTAGCAAGGAAACTTTCCTTAACCAGG…
N.sylPIP1;2	ATGGAGGGGAAAGAAGAGGATGTGAAGGTAGGAGCAAACAAGTATTCAGAAAGGCAGCCATTAGGGACCTCAGCACAGAGCAAAGACTATAAGGAACCACCACCAGCACCATTGTTTGAGCCTGGTGAGCTCCATTCTTGGTCCTTTTGGAGAGCTGGGATTGCTGAATTTATGGCTACTTTCTTGTTCCTTTACATCACTGTCTTGACTGTCATGGGTTACTCTAGGGCTAACAGCAAATGTAGTACTGTTGGTGTTCAAGGTATTGCTTGGGCTTTTGGTGGTATGATTTTTGCCCTTGTGTACTGTACTGCTGGTATCTCAGGTGGACACATTAACCCTGCTGTGACATTTGGTTTGTTTCTGGCAAGAAAATTGTCCCTAACAAGGGCAGTGTTC…
N.sylPIP1;3	ATGGCAGAGAACAAGGAAGAAGATGTTAAACTAGGAGCAAACAAGTACAGAGAAACACAGCCTCTAGGCACAGCAGCTCAAACAGACAAGGATTATAAGGAGCCACCACCAGCTCCTTTGTTTGAACCAGGGGAGTTGTCGTCATGGTCTTTTTACAGAGCTGGAATTGCAGAATTCATGGCCACTTTCTTGTTCTTGTACATCACTATCTTGACTGTTATGGGTCTCAAAAGGTCAGATAGTCTGTGTTCTTCTGTTGGTATTCAAGGAGTTGCTTGGGCTTTTGGTGGCATGATCTTTGCCCTTGTCTACTGCACTGCTGGTATCTCAGGAGGACACATTAACCCAGCAGTGACATTTGGTCTGTTTTTGGCAAGAAAGTTGTCCTTAACAAGGGCT…
N.sylPIP1;5	ATGGCAGAAAACAAAGAAGAAGATGTTAAGCTTGGAGCTAACAAATTCAGAGAAACACAGCCATTAGGAACAGCTGCTCAAACAGACAAAGATTACAAAGAACCACCACCAGCTCCTTTGTTTGAACCAGGGGAATTATCATCATGGTCATTTTACAGAGCTGGAATTGCAGAATTTATGGCTACTTTCTTGTTTTTGTACATCACTATCTTGACTGTTATGGGTCTTAAGAGATCTGATAGTCTGTGTAGTTCAGTTGGTATTCAAGGTGTTGCTTGGGCTTTTGGTGGTATGATCTTTGCTTTGGTTTACTGTACTGCTGGTATCTCAGGAGGACACATCAACCCAGCTGTGACCTTTGGATTGTTCTTGGCAAGGAAACTGTCCTTAACCAGGGCT…
N.sylPIP1;7	ATGGAGAACAAAGAAGAAGATGTAAGATTAGGAGCAAACAAATATTCAGAGAGGCAAGCGATTGGGACGGCCGCGCAGAGTGACAAGGATTATACGGAGCCACCACCAGCGCCACTGTTTGAGGCAGGAGAATTGACGTCTTGGTCATTCTATCGTGCTGGAATTGCTGAGTTCATGGCCACTTTCCTCTTCCTTTACATCACTATCTTAACAGTGATGGGTGTTTCAAAGTCTGAGTCCAAATGCTCCACTGTTGGTATTCAAGGCATTGCTTGGGCTTTTGGGGGCATGATCTTTGCCCTTGTCTACTGTACTGCTGGCATTTCTGGAGGACACATAAATCCAGCAGTGACCTTTGGGCTGTTCTTGGCAAGGAAACTGTCGTTGACAAGGGCAGTG…
N.sylPIP2;1	ATGGGCAAGGACATTGAAGTTGGCACAGAATATGCCCCAAAAGACTACCAAGACCCACCCCCTGCACCTCTAATTGACCCAGAGGAGCTAGGAAAATGGTCATTTTACAGAGCCATAATAGCTGAATTCATAGCCACTTTATTATTTCTCTACATTACTGTCCTCACTGTGATTGGATACAAGAGCCAAATTGACCCTGACCATAACGGCGAACAATGTGGTGGTGTTGGAATTCTAGGAATTGCATGGGCATTTGGGGGCATGATTTTTGTCCTTGTTTATTGTACTGCTGGTATTTCTGGTGGACATATTAACCCTGCTGTTACATTTGGACTATTCTTGGCTAGGAAAGTGTCGTTGGTTCGCGCAATTATGTATATGTTGGCTCAGTGTTTAGGA…
N.sylPIP2;4	ATGACTAAAGAAGTAGAGGTAGCAACAGAGCAACCAACAGAGTTTTCAGCAAAAGACTATACTGACCCTCCACCAGCTCCTTTAGTAGACTTTGAGGAGCTGACACAATGGTCACTTTACAGAGCTGTTATTGCTGAGTTCATTGCCACTTTGCTTTTCCTTTATGTTACTGTTTTGACTGTGATTGGGTATAAGGTCCAGTCAGATGTCAAAGCCGACGGTGATATCTGTGGCGGCGTTGGTATTCTTGGTATTGCTTGGGCTTTTGGTGGCATGATTTTCATTCTTGTTTACTGCACCGCCGGTATCTCCGGAGGACACATAAACCCAGCAGTGACATTTGGGCTGTTTTTGGCAAGGAAAGTATCATTGATCAGAGCAGTATTGTACATGGTGGCA…
N.sylPIP2;5	ATGGCCAAAGACATTGAGTATGGCACTGATCAATATGCCCCTAATAAGGACTACCAAGATCCACCTCCAGCACCACTAATTGATGCAGAGGAACTTGGAAAATGGTCATTTTATAGAGCCATTGTTGCTGAATTTATTGCAACTCTGTTATTTCTCTATATCACTGTCCTCACTGTGATTGGCTACAAGAGCCAAAGTGATACTAAACATAATGGTGATGAATGTGGTGGTGTTGGCATTCTTGGCATTGCTTGGGCTTTTGGTGGCATGATTTTCGTTCTTGTTTACTGCACTGCTGGTATTTCTGGAGGACATATTAACCCAGCAGTGACATTTGGGCTCTTCTTGGCTAGAAAAATCTCATTGGCCAGAGCCGTTATGTATATGATAGCACAGTGT…
N.sylPIP2;6	ATGACTAAAGAAGTAGAGGCAGTATCTGAGCAGCCGGCGGAGTATTCTGCTAAGGATTACACTGATCCGCCACCAACTCCGCTTATTGATTTTGAGGAGCTGACTAAATGGTCACTTTACAGAGCTTGTATTGCTGAGTTTATTGCCACTTTGTTGTTTCTTTATGTAACTGTTTTGACTGTGATTGGGTATAAGCATCAATCGGATACTAAAGATGGCGGCGATATCTGTGGCGGCGTTGGTATTCTTGGTATTGCTTGGGCTTTTGGTGGTATGATCTTTGTTCTTGTTTACTGCACTGCCGGTATCTCTGGTGGACACATCAACCCTGCTGTGACATTTGGGCTATTTTTGGCAAGGAAGGTATCATTGATGAGGGCAGTATTATACATGGTATCA…
N.sylPIP2;8	ATGTCAAAGGACGTGATAGAAGAAGGACAAGTTCATCAACAACATGGGAAAGATTACGTGGACCCACCACCAGCACCTTTGCTTGATTTTGCAGAACTCAAGCTCTGGTCTTTTTACAGAGCTCTTATTGCTGAGTTCATTGCTACTCTTCTTTTCCTTTACGTTACTGTAGCAACTGTAATTGGTCACAAGAAGTTGAATGGTGCTGATAAATGTGATGGGGTTGGGATTCTTGGCATTTCTTGGGCTTTTGGTGGCATGATTTTTGTTCTTGTTTACTGCACTGCTGGTATCTCTGGAGGACATATTAACCCAGCAGTGACATTTGGGTTATTCTTAGCAAGAAAAGTGTCATTATTAAGGGCAGTGGGATATATTATTGCCCAATCTTTAGGTGCA…
N.sylPIP2;9	ATGTCAAAGGACGTAATTGAAGAAGGACAAACTCATCAACATGGAAAAGACTATGTTGACCCTCCACCAGCTCCTCTTCTTGACATGGCTGAACTTACCAAATGGTCCTTTTATAGAGCTGTTATTGCTGAGTTTATTGCTACTCTTCTCTTCCTTTACGTCACTGTTGCCACTGTCATTGGCCACAAGAAGTTGAACGCTGCAGACCATTGTGATGGTGTCGGTATTCTTGGTATTGCATGGGCTTTTGGTGGCATGATTTTCGTTCTTGTTTACTGCACTGCTGGTATTTCTGGTGGTCATATTAACCCAGCGGTGACATTAGGGTTGTTCTTGGCAAGGAAAGTGTCATTAATAAGAGCTGTTGCATACATAATTGCACAATCACTTGGTGCTATT…
N.sylPIP2;11	ATGACGAGAGACTATGTGGATCCGCCAGCAGCTCCGCTGTTTGATATGGCGGAGCTGAAGAAATGGTCTTTTTACAGAGCCCTCATTGCCGAATTTGTTGCCACCTTTCTTTTCCTCTACGTTAGCGTCGCTACCGTTATTGGGCACAAGAAGCAAGTTGGTCCCTGCGACGGCGTTGGACTTCTTGGTATTGCATGGGCTTTTGGTGGCATGATTTTTGTTCTTGTCTACTGTACTGCTGGGATCTCTGGTGGGCACATAAATCCAGCAGTAACATTTGGGCTATTACTGGCAAGGAAGGTTTCATTACTGAGAGCGGTGGGGTATATGGTGGCGCAGTGCTTAGGAGCCATTTGTGGCGTTGGTTTAGTGAAAGGGTTCATGAAGCATGACTATAAC…
N.sylPIP2;11b	ATGGTGAAAGACTACGTAGATAAGCCAGCAGCACCGCTGTTTGATACGGTGGAGGTGAAGAAATGGTCTTTCTACAGAGCCCTCATTGCTGAATTTGTTGCCACACTTCTTTTTCTTTACGTTAGTGTTGCTACTGTTATTGGCCACAAGAAGCAAGTTGGTCCCTGCGACGGCGTTGGACTTCTTGGTATTGCATGGGCTTTTGGCGGCATGATTTTCGTTCTTGTCTATTGCACTGCTGGGATTTCTGGTGGGCATATAAACCCAGCAGTAACATTTGGGCTATTACTGGCAAGGAAGGTTTCATTACTGAGAGCGGTGGGGTATATGGTGGCGCAGTGCTTAGGAGCCATTTGCGGCGTTGGCTTAGTGAAAGGGTTCATGAAGCATGACTATAAC…
N.sylPIP2;13	ATGGCAAAGAACGTGGGTAGTGAAGGGTCGTTCACGACCAAAGACTACCAAGATCCTCCGCCAGCACCACTGATTGACCCAGAGGAGCTAACCCAATGGTCTTTTTACAGAGCACTCATTGCTGAATTCATAGCCACTCTTCTCTTCCTTTACATAACGGTGCTGACCGTCATTGGTTACAAGAGCCAAAGTGCTACGGCAACTGATCCTTGTGCTGGTGTTGGGATCCTTGGTATTGCTTGGGCATTTGGTGGCATGATTTTCGTTCTTGTCTACTGCACCGCTGGTATTTCTGGTGGTCATATAAATCCAGCAGTCACATTTGGACTATTCTTGGCGAGGAAAGTATCACTAATAAGGGCAGTTATGTATATGGTGGCTCAGTGTTTGGGAGCCATT…
N.sylSIP1;2	ATGGGTGCTGTAAAAGCAGCAGTGGCTGATTTTGTGTTGACATCGATGTGGGTATTTTGTTCATCAACACTTGGGGTTTTCACTTACCTAATTGCTTCTGCTTTTGGAATTGCTCAAGGAATCACTACTCTGTTTATTACTACTGTTCTTCTCTTTGTTCTGTTTTTTGTGTTTGGGATTATTGGTGACGCTTTGGGTGGTGCCGCTTTTAATCCTGCTGGTACGGCCGCCTTTTATGCTGCCGGTGTTGGAACCGACTCTCTCTTCTCTGTTGCCGCTCGATTTCCTGCTCAGGCAGCTGGCGCAGTTGCTGGTGCATTGGCGATATTGGAGGTTATTCCTACGCAGTACAAGCACATGCTAGGTGGACCTTCATTGAAAGTTGACTTGCATAACGGA…
N.sylSIP2;1	ATGGGGGTAAGCAGGAGGAGGCTGCTGGTTTCAGACTTCATCATGTCCTTCATGTGGGTCTGGTCAAGTGTGCTTATTAAGATGTTTGTTCACACAATGTTGGGTTATGGGGCTCATGATCTCAAAGGTGAAATCCTCAAACATTCAATATCTGTCATCAATATGTTCTTCTTTGCCTTCTTGGCTAAAGCTACCAAGGGTGGGGCCTACAACCCTCTCACTATCTTGTCCGGTGCCATCTCTGGGGATCTCTCCAATTTCCTCTTCGCCGTCGGTGCCAGAATTCCTGCTCAGGTCTTTGGTTCAATTACTGGGGTTAGGCTCATCATTGCGTCATTTCCAAACATAGGGCGTGGACCTCGTTTGACCATCGACATCCACCGAGGTGCACTGATTGAA…
N.sylTIP1;1	ATGCCGATCCACCAAATTGCTGTTGGAAGCCATGAGGAACTCCGCCAATCAGGGACGCTCAAGGCGGCCTTGGCGGAGTTCATCTGTACCCTGATCTTCGTTTTCGCAGGTCAGGGTTCTGGCATGGCTTTCAACAAGCTATCAGCTGACGGTACCGCTACTCCCGCCGGCCTCATCTCTGCCTCTATAGCGCATGCCTTCGGGCTGTTTGTGGCCGTCTCCGTCGGTGCTAACATCTCCGGCGGCCATGTTAATCCCGCCGTTACCTTCGGTGCTTTCGTTGGTGGAAACATCACTTTGTTCCGTGGCATTCTCTACATTGTCGCACAGTTGCTTGGATCCACTGTTGCTTGCTTCCTCCTTGAATTTGCCACTGGTGGCATGAGCACAGGAGCATTT…
N.sylTIP1;2	ATGCCGATTTCAAAAATTACCCTCGGAAATTTAGCAGAGGCTAGCCAGCCTGATGCTCTCAAGGCTGCACTAGCTGAGTTCATTTCAATGCTCATCTTTGTTTTTGCCGGTGAAGGCTCTGGCATGGCCTTCGGTAAGCTAACAAATGGAGGAGCAGCCACGCCTGCTGGATTGATTTCGGCGGCTATAGCCCATGCCTTTGCCCTTTTTGTGGCAGTTTCAGTAGGAGCAAACATTTCTGGAGGTCATGTAAATCCTGCGGTCACATTTGGTGCTTTCGTGGGAGGTCACATTACCCTTTTCAGGAGTGTTTTGTATTGGATTGCCCAATTGCTTGGATCTGTCGTCGCTTGCGTGCTCCTCAAGTTTGCCACTGGTGGATTGGAAACATCGGCATTC…
N.sylTIP1;3	ATGCCGATCAGCCGGATAGCAATCGGAAGACCGGAGGAAGCCACTCACCCCGACGCCTTAAAGGCGGCGTTGGCCGAGTTTATTTCCACCTTAATTTTCGTATTTGCAGGTTCAGGTTCAGGTGTAGCATTTAGCAAGTTGACTGGAGGTGGTGCTAACACCCCTGCCGGTCTCATCGCCGCCGCTATTGCTCATGCTTTTGGGTTGTTCGTGGCGGTTTCCGTCGGTGCTAACATTTCCGGCGGACATGTTAACCCTGCTGTCACCTTTGGTGCCTTTGTTGGTGGTAATATCACACTTTTACGTGGAATTTTGTACTGGATTGCTCAGTTGCTTGGCTCTGTTGTTGCTTGCTTCCTTCTCAAGTTCACCACTGGTGGCTTGGAGATTGGTACATTC…
N.sylTIP1;3	ATGCCGATCAGCCGGATAGCAATCGGAAGACCGGAGGAAGCCACTCACCCCGACGCCTTAAAGGCGGCGTTGGCCGAGTTTATTTCCACCTTAATTTTCGTATTTGCAGGTTCAGGTTCAGGTGTAGCATTTAGCAAGTTGACTGGAGGTGGTGCTAACACCCCTGCCGGTCTCATCGCCGCCGCTATTGCTCATGCTTTTGGGTTGTTCGTGGCGGTTTCCGTCGGTGCTAACATTTCCGGCGGACATGTTAACCCTGCTGTCACCTTTGGTGCCTTTGTTGGTGGTAATATCACACTTTTACGTGGAATTTTGTACTGGATTGCTCAGTTGCTTGGCTCTGTTGTTGCTTGCTTCCTTCTCAAGTTCACCACTGGTGGCTTGGAGATTGGTACATTC…
N.sylTIP2;1	ATGCCTGCCATAGCTTTTGGTCGTTTCGATGATTCATTTAGTTTGGGGTCTATTAAGGCCTACATTGCTGAATTCATCTCTACATTGCTCTTTGTCTTTGCTGGAGTTGGTTCAGCCATTGCTTACAACAAGTTGACAGCAGATGCTGCTCTTGATCCCGCGGGGCTTGTAGCAGTTGCAGTTTGCCATGGGTTCGCTCTGTTCGTGGCGGTTTCCGTTGGGGCTAACATCTCCGGTGGTCACGTTAACCCCGCCGTTACTTTGGGATTGGCTCTTGGTGGCCAAATTACAGTTCTTACTGGCCTCTTCTACTGGATTGCTCAACTTATGGGCGCCACTGCTGCCTCCTACCTCCTCAAAGTTGTCACCGGAGGATTGGCTGTTCCAATCCACAGTGTA…
N.sylTIP2;2	ATGGCGAAGATTGCCTTTGGTAACTATAATGACTCTGTTAGTGCAGCCTCAATCAAGGCATACCTAGCTGAATTCATTGCTACTCTTCTCTTTGTGTTTGCTGGTGTTGGATCTGCAATTTCTTACAATAAGTTGACAACAGATGCAGCTCTAGACCCAGCTGGTTTAGTAGCAGTTGCGGTGGCTCATGCATTTGCATTGTTTGTTGGAGTTTCAATGGCAGCCAATATCTCAGGTGGCCATTTGAATCCAGCTGTCACCTTTGGATTGGTTGTTGGTGGCAATATAACTATCTTGACTGGTTTCTTCTACTGGATTGCCCAATTGCTTGGCTCTACAGTTGCTTGCCTTCTCCTCAAATTTGTTACTGGCGGATTGGCTGTTCCTACCCATGGAGTT…
N.sylTIP2;3	ATGGTGAAGATTGCCTTTGGTAGCATTGGTGACTCTTTTAGTGTTGGGTCATTGAAGGCCTATGTAGCTGAGTTTATTGCTACTCTTCTCTTTGTATTTGCTGGTGTTGGATCTGCTATAGCTTACAATAAATTGACAGCAGATGCAGCTCTAGACCCAGCTGGTCTAGTAGCAGTAGCTGTGGCTCATGCATTTGCATTGTTTGTTGGGGTTTCCATAGCAGCCAATATTTCAGGTGGTCATTTGAATCCAGCTGTCACTTTGGGATTGGCTGTTGGTGGAAACATCACCATCTTGACTGGATTCTTCTACTGGATTGCCCAATTACTTGGCTCTACAGTTGCTTGCCTCCTCCTCAAATACGTTACTAATGGATTGGCTGTTCCAACCCATGGAGTT…
N.sylTIP2;4	ATGCCTTGCATAGCTTTGGGACGTTTTGACGATTCATTCAGCTCAGGGTCTATTAAGGCTTATATTGCTGAATTTATCTCTACGTTGCTTTTCGTCTTCGCCGGAGTTGGTTCCGCCATTGCCTACAACAAGTTGACAGCAGATGCTGCTCTTGATCCGGCGGGACTAGTAGCAGTTGCAGTTTGCCATGGATTGGCTCTGTTCGTGGCGGTTGCTATTGCCGCTAACATCTCCGGTGGTCACGTTAACCCTGCGGTTACTTTTGGTTTAGCTCTTGGCGGTCAAATCACCATTATTACCGGCTTGTTCTACTGGATTGCTCAGGTTTTGGGCGCCATTGCAGCTTCCTACCTCCTCAAATTTGTCACTGGAGGACTAGCTGTTCCAATTCACGGCGTG…
N.sylTIP2;5	ATGCCTGGCATAGCTTTTGGACGTATAGATGATTCATTTAGCGTTGGGTCTCTTAAGGCCTATCTTGCTGAATTTATCTCCACCTTGCTCTTTGTCTTCGCCGGAGTTGGTTCTGCCATTGCTTACAATAAGTTGACAGCAGATGCAGCTCTAGATCCGGCTGGGCTTGTAGCTGTTGCAGTTTGCCATGGATTTGGTCTATTCGTAGCCGTTGCCGTTGGCGCTAACATTTCCGGTGGACATGTTAACCCTGCTGTTACCTTCGGATTGGCTCTCGGCGGTCAAATTACAATACTTACTGGCCTCTTTTACATCATTGCTCAGCTTTTGGGCTCCATTGTAGCTTGCTTGCTCCTCAAAGTTGTTACCGGTGGATTGGCTGTTCCAATCCATAACGTG…
N.sylTIP3;1	ATGCAGCCACCTCGCAGATATGCCTTTGGGAGGGTGGATGAGGCCACGCACCCTGATTCCATGCGAGCCACCTTGTCCGAGTTCCTCTCTACCTTCATCTTCGTCTTTGCTGGGGAAGGCTCTGCTCTTGCTCTTGATAAGTTGTATCCCGACACAGCTTTAGGAGCATCAAGATTGACGGCCATCGCACTGGCACATGCACTGTCGCTCTTTGCAGCAGTAGCGTCGAGCATGAACGTCTCGGGCGGACATATTAACCCAGCTGTCACTTTTGGTGCCCTCGTGGGTGGCAGGATTAGCGTTCTTCGTGCTGTCTACTATTGGGTTGCTCAGCTCCTTGGTGCTGTTGTAGCCTCTGCCTTGTTGAGGCTTGCTACTGATGGCTTGAGGCCACTGGGA…
N.sylTIP4;1	ATGGCGAAGATTGCTGTTGGAAATAGCCGTGAGGCTATTCAGCCAGACTGCATCCAAGCACTTATTGTTGAGTTTATTGTCACTTTTCTCTTTGTTTTTGCTGGTGTTGGATCTGCCATGGCTGCCAATAAGCTAAATGGAGATCCACTAGTGAGCTTATTTTTTGTGGCAATGGCACATGCATTGGTGGTGGCTGTGACAATCTCTGCTGGCTTCCGAATCTCTGGTGGGCACCTCAACCCCGCTGTCACGCTTGGCCTTTGTATGGGTGGTCATATCACTGTCTTCAGATCAATCCTTTACTGGATTGACCAATTATTGGCTTCTGTTGCTGCTTGTGCTTTGCTCAATTACGTCACTGCTGGGTTGGAAACACCAGTTCACACACTAGCAAATGGA…
N.sylTIP5;1	ATGGCGTCCCTTGCTTCCCGCTTGCAGCACTCTGTCACTCCCAATGCCCTCCGATCCTATGTCGCAGAGTTTCTCTCCACTTTCATTTTCGTCTTTGCCGCTGCCGGCGCTGCCATGTCTACCAGGAAAATGACGCCTGATGCGACATCAGATCCATCTAGCCTAGTGGCAGTTGCCGTTGCAAATGCATTTGCATTGTCCGTGGCTGTGTATATATCAGCCAATATCTCGGGCGGTCACGTGAATCCGGCTGTCACGTTCGGAATGGCTATAGGAGGCCATATAAGTATTCCCATGTCCATATTCTACTGGATTTCTCAGATGCTTGGTTCTGTCATGGCCTGCCTTGTTCTGAAATGCACTAATCAGCAAGTTCAAACTCATGGAATTCCGCACGAC…
N.sylXIP1;6	ATGGCTGCCACTACTAGAGATGCTTTGGATGATGAAGAAACCCAATTCTCCTCAATACCAAAGATTGATGAAGAAAATAAGAAGAAATCCCCTCTTACACTGTCGCAAAGGCTGGGATTGCCTGACTTCTTTTCTCCGGATGTATGGCGAGCATCGGTGGGAGAGCTTCTGGGCACGGCAGTTCTAGTTTTCATGTTGGACACCATAGTTATTTCTACCCTCGAAAGTGATGTTAAAATGCCAAATTTAATCATGTCAATTCTCGCTGCAATTACGATCACAATTCTACTCCTTGCCGTGTTCCCGGTGTCCGGAGGCCATCTCAATCCGGTCATCTCCTGCTCCGCCGCCCTTGTCGGAATTATCTCCATGTCAAGAGCCATAATTTACATTGTGGCA…
N.sylXIP1;7	ATGGCTTCCAATACTAGTCATGTTTTAGGTGATGAAGAAAGCCAGCTTTCTGGTGGAAGTAATAGAGTTCAACCTTTCTCTTCTACACCAAAAAACAGGAATATTGATGATGAGGGAAAGAAGCATACTTCTCTCACAGTGGCACAAAGGCTGGGAATTTCTGACTTCTTTTCTTTGGATGTATGGCGGGCGTCAATGGGAGAGCTCCTAGGCTCGGCCGTTCTTGTTTTTATGTTGGACACTATAGTCATCTCCACCTTTGAAAGTGATGTGAAAATGCCAAATTTGATCATGTCAATTCTCATAGCAATTGTGATTACAATTTTGCTTCTCGCCGTTGTTCCGGTGTCCGGCGGCCACATAAACCCCGTTATTTCCTTCTCCGCCGCGCTCGTCGGA…
Pseudo Genes
pN.sylNIP4;3a PSEUDO	ATGGAAGAAGGTGCCCATGCAGCCAATATCTTTAGGTCCCAATCTGATACTAACATAGGGCTTTCTTCATCAGCTAATTCGGCTGTTGCACTAGCACAAAAGTTTATTGCAGAGGCAATTGGCGCATACTTCATTATATTTGCATGGTTTGGATCAGTTGAAATGAATAGGCTATTTGATGATGAGAGCATAACGTCTCCAGGGATAAGCATGACATGGGGAGCAGTTGCGATGGTGATGATTTACTCATTGGGACAAGTATCAGGAGGTCATTTTAATCCTGCTGTTACAATCACTTTCACTATCTTCCATCGCTTCCCATGGAAATTAGCACCTCTGTACATAATAGCTCAACTAATCGGCTCAGTTCTGGCATTCGGTACTTTAGCGCTACTGTTG…
pN.sylPIP2;7 PSEUDO	ATGGGAAAAGACGTAGAAGCAGCAACAGAGTTTTCAGCAAAGGACTACACGGACCCACCACCAGCGCCCTTGATTGATTTTGAGGAGCTGAAACAATGGTCCTTTTACAGAGCTGCTATTGCTGAGTTTATAGCCACTTTGTTATTTCTGTATGTAACTGTATTCACTGTCATTGGATACAAGCACCAATCGGACGTTGATGCTAATGGCGACGTCTGTGGCGGCGTTGGCATCCTTGGTATTGCTTGGGCCTTTGGTGGCATGATCTTTGTTCTTGTTTACTGCACTGCCGGTATCTCTGGAGGACACATTAACCCGGCAGTGACATTTGGGCTGTTCTTGGCAAGGAAAGTGTCACTAATCAGGGCCTTGGTGTATATGGTAGCACAGTGCTTGGGT…
pN.syl PIP1;2a PSEUDO	ATGGAGGGGAAAGAAGAGGATGTGAAGGTAGGAGCAAACAAGTATTCAGAAAGGCAGCCATTAGGGACCTCATCACAGAGCAAAGACTATAAGGAACCACCACCAGCACCATTGTTTGAGCCTGGTATTGTTTGGGCTTTTGGTGGTATGATTTTTGCCCTTGTGTACTGTACTGCTGGTATCTCAGGTGGACACATTAACCCTGCTGTGACATTTGGTTTGTTTCTGGCAAGAAAATTGTCCCTAACAAGGGCAGTGTTCTACATTGTGATGCAATGCCTTGGTGCAATCTGTGGTGCTGGTGTTGTCAAAGGGTTCCAGCCATCTTTGTATCAGGTTAAGGGTGGAGGTGCCAATGTTGTGAATAATGATTATACCAAAGGCGATGGCCTTGGTGCT…
pN.sylSIP1;1 PSEUDO	ATGGGTGTGATTAAAGTAGCAATTGCTGATGGGGCGTTAACTTTTTTATGGGTTTTATGCTCTTCTTGTATTGGGGTTTCTACTTACTTTGTAGCTACTACTTTTGGTGTTGTCAATGAAATGGGCAGCCTCTTCATCACTACCCTTGTTGTTTTTCTTATGTTCTTGGTTTTTGGATTTCTGGGTGATGCATTGGGTGGTGCTGGTTTCAATCCAACCGGCAATGCCGCCTTTTATGCAGCTGGTCTTGGTGACGATTCTCTTGTCTCAGCCGCCGTTCGTTGTCCTGCTCAGGTTCTTCATGCAGTTGCTGGTTCGCTTGCAATAATGGAGCTTATGCCTAAGCAGTATCACCACATGCTTGATGGGCCTGCTTTGAAGGTGGACGTACAAGCTGGA…

## Sheet: N.tomentosiformis AQP PROTEINS
Name	Sequence
N.tomNIP1;2	MGDLQIAEANGNHASVSLNIRDNDMNSNNKTSAHEDSSSSCCFVTVPFIQKIIAETLGTYFLIFAGCGSVAVNADKGMVTFPGISIVWGLVVMVMVYSVGHISGAHFNPAVTISFATCKRFPWKQVPAYVAAQVIGSTLASGTLRLIFNGKHDHFLGTSPSGSDIQSLVLEFIITFYLMFVVSGVATDNRAIGELAGLAVGATVLLNVMFAGPISGASMNPARSLGPAIVWSHYRSIWVYMLGPTAGAISGAWVYNIIRFTDKPLREITKSGSFLKSIRSST
N.tomNIP3.1	MEELPVVDGIRATSLRINSYPSPAESNTTATTPQKHSKCFISVHFVQKLIAELVGTYMLIFAGCAAIVLNINKDNVVTLPGIASVWGLVVMVLIYSVGHVSGAHFNPAVTIAFASCKRFPWNQVPTYILVQVIGSTLASGSLRLIFNGKEDQFVGTVPAGTNMQALVLEFIATFYLMFVISGVATDDRAMKHLSGVAIGATVSLDILFSGPLTGASMNPARSLGPAIVTGHYKGLWIYIIGPTLGAIFGAWTYNLMRLTNKSWGESIKEISDSQKIIEVSSKDKVICKCSEGWTCIVTKTEEPEAGNIFFDCGDEGCLCIIDETNTLKKHVLVYDKTKRRKSYKMYI
N.tomNIP4;1	MAKKDGNREEEISQMEEGNITHSASQSDSNVGFCSSLTVVVIAQKLIAEAIGTYFVIFAGCGSVAVNKIYGSVTFPGICVTWGLIVMVMVYTVGHISGAHFNPAVTITFTIFGRFPWKQVPLYIIAQLMGSILASGTLALLFDVTPQAYFGTVPVESNGQSLAIEIIISFLLMFVISGVATDDRAIGQVAGIAVGMTITLNVFVAGPISGASMNPARSIGPAIVKHVYTGLWVYIVGPIIGTLAGAFVYNLIRSTDKPLRELAKTASSLRS
N.tomNIP4;2	MSKKDIKAVEEGNCSGYKQHANEEDSSLCTSPEVVIIIQKVIAEAIGTYFLIFVGCGAVAVNKTYGSVTFPGICVAWGLIVMVMVYAVGHISGAHFNPAVTIAFAIFRHFPFKQVPLYILAQLVGAILGSGTLYLLLDLKSEAFFGTAPVGSNVQSLVLEFIISYLLMFVISGVATDNRSIGELAGIAIGMTILLNVLVAGPVSGASMNPARSIGPAIVMHEYKGLWIYIVGPILGTIVGAFTYNLIRFTDKPLKELTKSSTFLKSMSRSHA
N.tomNIP4.3	MAAQIEGIREDEISKLEEGVRADNICASQSNTSIGFCSSPSVVAVAQKLIAEAIGTYFIIFAGCGSVAVNKLYDGSITFPGICVTWGLIVMVMIYSLGHVSGAHFNPAVTIAFTIFRRFSWKLAPLYIIAQLTGSILSSGTLALLLDVTSTSYFGTVPVGSNGQSLAMEIIISFLLMFVVCGVSTDVRAIGELSGLAVGMTITLNVFVAGPISGASMNPARSIGPAIVKQVYKGLWVYIIGPVIGTLAGAFVYNLIRFTNKPLLQLVK
N.tomNIP5;1	MPEFESPVSAPATPGTPTPLFSSIRVDSMESNYDRKSMPRCKCLPLDAPTWGTPHTCLSDFPAPDVSLTRKLGAEFVGTFILIFAATAGPIVNQKYSGVESLIGNAACAGLAVMIVILSTGHISGAHLNPSLTIAFAALRHFPWVQVPAYVAAQVSASVCASFALKGVFHPFMSGGVTVPSVNTGQAFALEFLITFNLLFVVTAVATDTRAVGELAGIAVGATVMLNILVAGPSSGASMNPVRTLGPAVAAGNYKSLWIYLVAPTLGALAGAAVYTLVKLRGDDSTETPRQVRSFRR
N.tomNIP6;1	MLHLNSKCKGMDPEDGVSSPSTPATPGTPGAPLFGGFKHERNSNGRNSLLKSLKCFSVEAWASEEGSLPPVSCALPPPPISLARKVGAEFIGTMILIFAGTATAIVNQKTQGSETLIGLAASTGLAVMIVILSTGHISGAHLNPAVTIAFAALKHFPWKNVPVYIGAQIIASFCAAFTLKVVLHPIMGGGVTVPSGSYLQAFALEFIISFNLMFVVTAVATDTRAVGELAGIAVGATVMLNILIAGETTGASMNPVRTLGPAVAAGNYKAIWIYLTAPILGALAGAGVYSAVKLPNENDNNHGKPSLEHSFRR
N.tomNIP7;1	MIMKLPSSENRLSLEFPADASTSEQSTYDQETTSNFWNSPLGLINPTLIRMVLAEALGTFMLMFCICGIMASMEIMGVRAGLMEYAATAALTVVVVVFSIGPISGAHINPAVTLAFAAVGHFPWSKVPFYVVAQVGGSILATYTGKLVYGLKAEFVITRPLHGCTSAFFVELLATFIVLFLTASLTNDPQSTGPLSGFVVGVAIGLAVLISGPISGGSMNPARSLGPAIVSLKFGGLWIYVVAPILGAVAGVVLYRLLRLQGWSCKPNSTPTTTHQHNPL
N.tomPIP1;1	MAENKEEDVKLGANKYRETQPLGTAAQTDKDYKEPPPAPLFEPGELSSWSFYRAGIAEFMATFLFLYITILTVMGLKRSDSLCSSVGIQGVAWAFGGMIFALVYCTAGISGGHINPAVTFGLFLARKLSLTRALFYMVMQCLGAICGAGVVKGFMVGPYQRLGGGANVVQPGYTKGDGLGAEIVGTFVLVYTVFSATDAKRNARDSHVPILAPLPIGFAVFLVHLATIPITGTGINPARSLGAAIIFNQDRAWDDHWIFWVGPFIGAALAAVYHQIIIRAIPFKSKS
N.tomPIP1;2	MEGKEEDVKVGANKYSERQPLGTSAQSKDYKEPPAAPLFEPGELHSWSFWRAGIAEFMATFLFLYITVLTVMGYSRANSKCSTVGVQGIAWAFGGMIFALVYCTAGISGGHINPAVTFGLFLARKLSLTRAVFYIVMQCLGAICGAGVVKGFQPSLYQVKGGGANIMNHGYTKGDGLGAEIVGTFVLVYTVFSATDAKRNARDSHVPILAPLPIGFAVFLVHLATIPITGTGINPARSLGAAIIYNRDQAWDDHWIFWVGPFIGAALAALYHQVIIRAIPFKSGN
N.tomPIP1;3	MAENKEEDVNLGANKYRETQPLGTAAQTENKDYIEPPPAPLFEPGELSSWSFYRAGIAEFMATFLFLYITILTVMGLKRSDSLCSSVGIQGVAWAFGGMIFALVYCTAGISGGHINPAVTFGLFLARKLSLTRAVFYMVMQCLGAICGAGVVKGFMKGPYQRLGGGANVVNPGYTKGDGLGAEIIGTFVLVYTVFSATDAKRNARDSHVPILAPLPIGFAVFLVHLATIPITGTGINPARSLGAAIIFNKKQAWDDHWIFWVGPFIGAALAAVYHQIIIRAIPFKSKA
N.tomPIP1;7	MENKEEDVRLGANKYSERQAIGTAAQSDKDYKEPPPAPLFEAGELTSWSFYRAGIAEFMATFLFLYITILTVMGVSKSESKCSTVGIQGIAWAFGGMIFALVYCTAGISGGHINPAVTFGLFLARKLSLTRAVFYMVMQCLGAICGAGVVKGFGKTLYQTKGGGANVVNLGYTKGSGLGAEIVGTFVLVYTVFSATDAKRSARDSHVPILAPLPIGFAVFLVHLATIPITGTGINPARSLGAAIIYNQDHAWDDHWIFWVGPFIGAALAALYHQVVIRAIPFKSK
N.tomPIP1.5	MAENKEEDVKLGANKFRETQPLGTAAQTDKDYKEPPPAPLFEPGELSSWSFYRAGIAEFMATFLFLYITILTVMGLKRSDSLCSSVGIQGVAWAFGGMIFALVYCTAGISGGHINPAVTFGLFLARKLSLTRAVFYIVMQCLGAICGAGVVKGFMVGPYQRHGGGANVVNSGYTKGDGLGAEIIGTFVLVYTVFSATDAKRNARDSHVPILAPLPIGFAVFLVHLATIPITGTGINPARSLGAAIIYNTDQAWDDHWIFWVGPFIGAALAAVYHQIIIRAIPFHKSS
N.tomPIP2;2	MGKDIEVGTEYAPKDYQDPPPAPLIDPEELGKWSFYRAIIAEFIATLLFLYITVLTVIGYKSQTDTDHNGEQCGGVGILGIAWAFGGMIFVLVYCTAGISGGHINPAVTFGLFLARKVSLVRAIMYMLAQCLGAICGCGLVKAFQKAYYVKYGGGANMLNDGYSTGTGLGAEIIGTFVLVYTVFAATDPKRNARDSHIPVLAPLPIGFAVFMVHLATIPVTGTGINPARSFGAAVIYGKEKAWDDQWIFWVGPFIGAAIAAFYHQFILRAGAVKALGSFRSNA
N.tomPIP2;3	MAKDTEVGTEYAPKDYQDPPPAPLIDPEELGKWSFYRAIIAEFIATLLFLYITVLTVIGYKSQTDPDHKGEQCGGVGILGIAWAFGGMIFVLVYCTAGISGGHINPAVTFGLFLARKVSLVRAIMYMLAQCLGAICGCGLVKAFQKAYYVKYGGGANTLNDGYSSGTGLGAEIIGTFVLVYTVFAATDPKRNARDSHVPVLAPLPIGFAVFMVHLATIPITGTGINPARSFGAAVIYGKDKAWDDQWIFWVGPFIGAAIAAFYHQFILRAGAVKALGSFRSNA
N.tomPIP2;4	MTKEVEVAREQAAEFSAKDYTDPPPAPLVDFEELTQWSLYRAVIAEFIATLLFLYVTVLTVIGYKVQSDVKADGDICGGVGILGIAWAFGGMIFILVYCTAGISGGHINPAVTFGLFLARKVSLIRAVLYMVAQCLGAICGVGLVKGFQSAYYVRYGGGANVMAPGHTKGVGLAAEIIGTFVLVYTVFSATDPKRNARDSHVPVLAPLPIGFAVFMVHLATIPITGTGINPARSFGAAVIYNQDKAWDEHWIFWVGPFIGAFAAAVYHQFILRAGAIKALGSFRSNA
N.tomPIP2;5	MAKDIEYGTDQYAPNKDYQDPPPAPLIDAEELGKWSFYRAIIAEFIATLLFLYITVLTVIGYKSQSDTKHNGDECGGVGILGIAWAFGGMIFVLVYCTAGISGGHINPAVTFGLFLARKISLARAVMYMIAQCLGAICGCGLVKAFQKSYYVRYGGGANELATGYSTGTGLAAEIIGTFVLVYTVFSATDPKRNARDSHVPVLAPLPIGFAVFMVHLATIPITGTGINPARSFGAAVIYGKDKAWDDQWIFWVGPLIGAAIAALYHQYILRAGAVKALGSFRSNA
N.tomPIP2;6	MSKEVEAVSEQPAEYSAKDYTDPPPTPLIDFEELTKWSLYRACIAEFIATLLFLYVTVLTVIGYKHQSDTKDGGDICGGVGILGIAWAFGGMIFVLVYCTAGISGGHINPAVTFGLFLARKVSLIRAVLYMVSQCLGAICGVGLVKAFQKAYYNRYGGGVNVMAGGHNKGVGLGAEIIGTFVLVYTVFSATDPKRSARDSHVPVLAPLPIGFAVFMVHLATIPITGTGINPARSFGAAVIYNQDKAWDEHWIFWVGPFVGAFAAAVYHQYILRAGALKALGSFRSNA
N.tomPIP2;7	MGKDVEAATEFSAKDYTDPPPAPLIDFEELKQWSFYRAAIAEFIATLLFLYVTVLTVIGYKHQSDVDANGDVCGGVGILGIAWAFGGMIFVLVYCTAGISGGHINPAVTFGLFLARKVSLIRALVYMVAQCLGAICGVGFVKAFQSAYYDRYGGGANVMAAGHTKGVGLAAEIIGTFVLVYTVFSATDPKRSARDSHVPVLAPLPIGFAVFMVHLATIPITGTGINPARSFGAAVIYNQDKAWDEHWIFWVGPFIGAFAAAAYHQYILRAGAVKALGSFRSNA
N.tomPIP2;8	MSKDVIEEGQVHQQHGKDYVDPPPAPLLDFAELKLWSFHRALIAEFIATLLFLYVTVATVIGHKKLNGADKCDGVGILGISWAFGGMIFVLVYCTAGISGGHINPAVTFGLFLARKVSLLRAVGYIIAQSLGAICGVGLVKGFMKHYYNTLGGGANFVQPGYNKGTALGAEIIGTFVLVYTVFSATDPKRSARDSHVPVLAPLPIGFAVFMVHLATIPITGTGINPARSFGAAVIYNTEKIWDDQWIFWVGPFVGALVAAVYHQYILRGSAIKALGSFRSNPTN
N.tomPIP2;9	MSKDVIEEGQTHQHGKDYVDPPPAPLLDMAELTKWSFYRAVIAEFIATLLFLYVTVATVIGHKKLNAADHCDGVGILGIAWAFGGMIFVLVYCTAGISGGHINPAVTFGLLLARKVSLIRAVAYIIAQSLGAICGVGFVKAFMKHYYNLEGGGANFVQPGYNKGTALGAEIIGTFVLVYTVFSATDPKRSARDSHVPVLAPLPIGFAVFMVHLATIPITGTGINPARSFGAAVIYNKEKIWDDQWIFWVGPFVGALIAAIYYQFVLRAGAVKALGSFRSNPTN
N.tomPIP2;11	MARDYVDPPAAPLFDTAELKKWSFYRALIAEFVATFLFLYVSVATVIGHKKQVGPCDGVGLLGISWAFGGMIFVLVYCTAGISGGHINPAVTFGLLLARKVSLLRAVAYMVAQCLGAICGVGLVKGFMKHDYNTHGGGANTVAVGYSTGAALGAEIIGTFVLVYTVFSATDPKRNSRDSHVPVLAPLPIGFAVFMVHLATIPITGTGINPARSFGAAVIYNHTTAWNDHWIFWVGPFLGALAAALYYQQLLRAQAAKTLSSFHSNSSI
N.tomPIP2;13	MAKNVNSEGSFTTKDYQDPPPAPLIDPEELTQWSFYRALIAEFIATLLFLYITVLTVIGYKSQSATTSDPCAGVGVLGIAWAFGGMIFVLVYCTAGISGGHINPAVTFGLFLARKVSLIRALMYMVAQCLGAICGVGLVKAFQSAYYHRYDGGANMLSDGYSHGVGLSAEIIGTFVLVYTVFSATDPKRNARDSHVPVLAPLPIGFAVFMVHLATIPITGTGINPARSLGAAVIFNQHKAWKDHWIFWVGPFIGAAIAAFYHQFILRAGAAKALGSFRSSSQV
N.tomSIP1;1	MGVIKAAIGDGALTFLWVLCSSCIGVSTYLVATTFGVVNEMGSLFITTLVVFLIFLVFGFLGDALGGAAFNPTANAAFYAAGLGHDSLVSAALRCPAQVAGAVAGSLAIMELMPKQYHHMLEGPALKVDVQAGAIAEGVLTFIITFMVFVIVLRGPKSALLKNWLLTLVTVPLVVAGSNYTGPSMNPANAFGWAYLSNAHNTWEHFYVYWVSPFIGAILAAWIFRALFPPPVKQKRN
N.tomSIP1;2	MGAVKAAVADFVLTSMWVFCSSTLGVFTYLIASAFGIAQGITTLFITTVLLFILFFVFGIIGDALGGAAFNPAGTAAFYAAGVGTDSLFSVAARFPAQAAGAVAGALAILEVIPTQYKHMLGGPSLKVDLHNGAIAEGILTFTMTFLVFLIVLRGPRNALLKNWLLAMSTVTMVVTGSKYTGPSMNPANAFGWAYINNWHNTWEQFYVYWICPFVGAIMAAWTFRALFPPPVKQKPQKAKKN
N.tomSIP2;1	MGVSRRRLLVSDFIMSFMWVWSSVLIKMFVHTMLGYGAHDLKGEILKHSISVINMFFFAALAKATKGGAYNPLTILSGAISGDLSNFLFTVGARIPVQVFGSITGVRLIIAAFPNIGRGPRLTIDIHRGALIEGCLTFAIVTISLGLSRRSRASTLMKTWISSLSKLTLHILGSDLTGGCMNPASVMGWAYARGDHITKEHIHVYWLAPIQATLLAVWTFNLLVSPPKDEREKMIEKKSE
N.tomTIP1;1	MPIHQIAVGSHEELRQPGTLKAALAEFICTLIFVFAGQGSGMAFNKLSVDGTATPSGLISASIAHAFGLFVAVSVGANISGGHVNPAVTFGAFVGGNITLFRGILYIIAQLLGSTVACFLLEFATGGMSTGAFALSAGVSVWNAFVFEIVMTFGLVYTVYATAIDPKKGDLGVIAPIAIGFIVGANILAGGAFTGASMNPAVSFGPALVSWTWTHQWVYWAGPLVGGGIAGVVYELIFINHSHEPLPSGDF
N.tomTIP1;2	MPISKISLGNLAEASQPDALKAALAEFISMLIFVFAGEGSGMAFGKLTNGGAATPAGLISAAIAHAFALFVAVSVGANISGGHVNPAVTFGAFVGGHITLFRSVLYWIAQLLGSVVACVLLKFATGGLETSAFALSTGVTPWNAVVFEIVMTFGLVYTVYATAIDPKRGNLGIIAPIAIGFIVGANILAGGAFDGASMNPAVSFGPAVVSWTWNSHWVYWLGPFVGAAIAALVYEIIFIGDNTHEQLPTADY
N.tomTIP1;3	MPISRIAIGRPEEATHPDALKAALAEFISTLIFVFAGSGSGVAFSKLTGGGANTPAGLIAAAIAHAFGLFVAVSVGANISGGHVNPAVTFGAFVGGNITLLRGILYWIAQLLGSVVACLLLKFTTGGLEIGAFGLSDGVGVGNALVLEIVMTFGLVYTVYATAVDPNKGSLGTIAPIAIGFIVGANILAGGAFDGASMNPAVSFGPAVVSWSWANHWVYWAGPLIGGGLAGLVYEFFFINQTHEPLPQ
N.tomTIP1;4	MPIHQITIGTHEELRQPGALKAALAEFISTLIFVFAGQGSGMAFNKLTSDSTNTPAGLIAAAVAHAFGLFVAVSVSFNISGGHVNPAVTFGAFIGGNITFFRGILYIIAQLLGSTVACLLLKFATGGLSTGAFALCSGLSVWNALVFEIVMTFGLVYTVYATAIDPKKGELGVIAPISIGFIVGANILAGGPFDGASMNPAVSFGPAFVSWTWTHQWVYWAGPIIGAGLAGVVYELFFINHSHEQVPTAEY
N.tomTIP2;1	MPAIAFGRFDDSFSLGSIKAYIAEFISTLLFVFAGVGSAIAYNKLTADAALDPSGLVAVAVCHGFALFVAVSVGANISGGHVNPAVTFGLALGGQITLLTGLFYWIAQLLGATVASYLLKVVTGGLAVPIHSVAAGVGAVEGVVMEIIITFALVYTVYATAADPKKGSLGTIAPIAIGFIVGANILAAGPFSGGSMNPARSFGPAVASGNFAGHWIYWVGPLVGGGLAGLIYSNVFMNHDHAPLSTDF
N.tomTIP2;2	MVKIAFGNYNDSVSAASIKAYLAEFIATLLFVFAGVGSAISYNKLTTDAALDPAGLVAVAVAHAFALFVGVSMAANISGGHLNPAVTFGLAVGGNITILTGFFYWIAQLLGSTIACLLLKFVTGGLAVPTHGVAAGLTGFEGVVMEIVITFALVYTVYATAADPKNGSLGTIAPIAIGFIVGANILAAGPFSGGSMNPARSFGPAVVSGDFSQNWIYWVGPLIGGGLAGLIYGDVFIGSHDPLPVSEDY
N.tomTIP2;3	MVRIAFGSIGDSFSVGSLKAYVAEFIATLLFVFAGVGSAIAYNKLTADAALDPAGLVAVAVAHAFALFVGVSIAANISGGHLNPAVTLGLAVGGNITILTGFFYWIAQLLGSTVACLLLKYVTNGLAVPTHGVAAGLNGLQGVVMEIIITFALVYTVYATAADPKKGSLGTIAPIAIGFIVGANILAAGPFSGGSMNPARSFGPAVVAGDFSQNWIYWAGPLIGGGLAGFIYGDVFIGCHTPLPT
N.tomTIP2;4	MPCIAFGRFDDSVSSGSIKAYVAEFISTLLFVFAGVGSAIAYNKLTADAALDPAGLVAVAVCHGLALFVAVAIAANISGGHVNPAVTFGLALGGQITIITGLFYWIAQLLGAIAASYLLKFVTGGLAVPIHGVAAGVGATEGVVMEIIITFALVYTVFATAVDPKKGTLGTIAPIAIGFIVGANILAAGPFSGGSMNPARSFGPAVASGNFAGNWIYWVGPLVGGGLAGLTYSNVFMNYDHAPLVSEF
N.tomTIP2;5	MPCIAFGRIDDSFSVGSLKAYLAEFISTLLFVFAGVGSAIAYNKLTADAALDPAGLVAVAVCHGFALFVAVAIGANISGGHVNPAVTFGLALGGQITLLTGLFYTIAQLLGSIVACLLLKVVTGGLAVPTHNVAAGVGALEGVVMEIIITFALVYTVYATAADPKKGSLGTIAPIAIGFIVGANILAAGPFSGGSMNPARSFGPAVASGDFTNNWIYWAGPLVGGGLAGLIYSNVFMQNEHAPLSSDF
N.tomTIP3;1	MQPPRRYAFGRVDEATHPDSMRATLSEFLSTFIFVFAGEGSALALDKLYPDTALGASRLTAIALAHALSLFAAVASSMNVSGGHINPAVTFGALVGGRVSVLRAVYYWVAQLLGAVVASALLRLATDGLRPLGFGVAAGVGNLNALVMEIVMTFGLVYTVYATAIDPKRGSLGIIAPLAIAFIVGANIFVGGPFEGASMNPARAFGPALVGWRWRNHWIYWLGPFIGAAIAGLIYEFGLIQSEIAPIHTHHQPLAPEDY
N.tomTIP3;2	MQNSSTTLISSSDTRNHACMHRGCITMNICCADKLYPETALGASRLTAIALAHALSFFAAVASSLNVSGGHINPAVTFGALVGGRISVVRAVYYWLAQLVGAVVASLLLRLATDGLRPLGFSVAAGVGNLNALVMEIVMTFGLVYTVYATAIDPRRGSLHTIAPLAIAFIVGANVLVGGPFEGGSMNPARAFGPALVGWRWRNHWIYWLGPFVGAALAGLIYEYGIIQHEAVPRPTTHQPLAPEDY
N.tomTIP4;1	MAKIAVGSSREAIQPDCIQALIVEFICTFLFVFAGVGSAMAANKLNGDPLVSLFFVAMAHALVVAVTISAGFRISGGHLNPAVTLGLCMGGHITVFRSILYWIDQLLASVAACALLNYLTAGLETPVHTLANGVSYGQGIIMEVILTFSLLFTVYTTIVDPKKGILEGMGPLLTGLVVGANIMAGGPFSGASMNPARSFGPAFVSGIWTDHWVYWVGPLIGGGLAGFICENFFIVRTHVPLPSDESF
N.tomTIP5;1	MASLASRLQHSVTPNALRSYVAEFLSTFLFVFAAAGAAMSTRKMTPDATSDPSSLVAVAVANAFALSVAVYISANISGGHVNPAVTFGMAIGGHISIPMSIFYWISQMLGSVMACLVLKCTNQQVQTHGIPHDMTGFGGAVLEGVMTFGLVYTVYAAADPRRCVHGAIGPLAIGLIVGANVMASGPFTGGSMNPAYSFGSAVVKGSFGNQAVYWVGPFIGAAIAGILYDNVVFPPQATESLRGIGGGIAV
N.tomXIP1;6	MAATTRDALGDEETQFSSIPKIDEENKKKAPLTLSQRLGLPDFVSPDVWRASVGELLGTAVLVFMLDNIVISTLESDVKMPNLIMSILAAITITILLLAVFPVSGGHLNPVISCSATLVGIISMSRAIIYIVAQCIGAALGALALKAVVSSSIEQTFSLGGCTLTVILPGPNGPITVGLETAQAFWLEIFCTFVFLFASVWMAYDHRQAKSLGLVTVMSIVGLVLGLLVFISTTVTGKKGYAGAGMNPARCFGAALVRGGHLWNGHWIFWVGPAIACWAFYLYTKIIPPQHFHADGYKHDFVGVIKALFGSDA
N.tomXIP1;7	MASNASHVLGDEESQLSGGSNRVQPFSSTPKNRNIDDEGKKHTSLTVAQRLGISDFFSLDVWRASVGELLGSAVLVFMLDTIVISTFESDVKMPNLIMSILIAIVITILLLAVVPVSGGHINPVISFSAALVGIISMSRAIIYMVAQCVGAILGALALKAVVSSTIAQTFSLGGCTITVIAPGPNGPITVGLEMAQALWLEIFCTFVFLFASIWMAYDHRQAKALGLVTVLSIVGIVLGLLVFISTTVTMKKGYAGAGMNPARCFGAAVVRGGHLWDGHWIFWVGPTIACVAFYVYTKIIPPKHFHADGYKYDFIGVVKALFGLHE

## Sheet: N.tomentosiformis CDS
Name	Sequence
N.tomNIP1;2	ATGGGTGATCTGCAGATAGCAGAGGCTAATGGAAACCATGCATCAGTGAGTTTGAATATTAGAGATAATGATATGAACAGCAACAACAAGACTTCTGCACATGAAGATTCTTCATCAAGCTGTTGCTTTGTCACTGTTCCCTTCATCCAAAAGATAATAGCGGAGACATTAGGGACGTACTTCTTGATATTTGCGGGGTGTGGTTCAGTGGCGGTGAATGCAGACAAAGGAATGGTTACTTTCCCTGGTATCTCCATTGTCTGGGGGCTGGTGGTTATGGTCATGGTTTACTCTGTTGGCCACATTTCTGGTGCTCATTTTAACCCTGCTGTTACCATTTCCTTTGCCACTTGCAAAAGGTTCCCATGGAAACAGGTACCAGCTTACGTGGCAGCTCAA…
N.tomNIP3.1	ATGGAGGAATTACCAGTTGTTGATGGAATACGAGCTACGTCGTTGAGGATTAATAGCTATCCATCCCCAGCAGAATCCAACACTACTGCTACGACTCCACAAAAACATTCAAAATGCTTTATAAGTGTGCATTTCGTGCAAAAGTTGATTGCAGAGCTTGTGGGAACCTACATGTTGATATTTGCTGGTTGTGCTGCTATAGTGTTGAATATAAACAAGGACAACGTTGTCACACTACCTGGAATTGCATCTGTTTGGGGACTTGTTGTTATGGTTTTGATTTACTCTGTTGGTCATGTCTCTGGTGCACATTTCAACCCTGCTGTAACCATTGCTTTTGCCTCTTGCAAAAGATTTCCTTGGAATCAGGTTCCGACCTATATTTTGGTTCAAGTCATA…
N.tomNIP4;1	ATGGCAAAGAAGGATGGTAATCGAGAAGAAGAAATCTCCCAGATGGAAGAAGGCAATATTACCCATTCAGCCTCCCAGTCCGATTCCAATGTCGGATTTTGTTCATCACTTACTGTCGTTGTCATCGCACAAAAGTTGATAGCGGAGGCTATAGGAACGTACTTTGTAATATTTGCAGGGTGTGGATCAGTTGCTGTGAATAAGATCTATGGGAGCGTTACGTTTCCAGGGATATGTGTAACATGGGGTCTAATCGTGATGGTGATGGTTTACACCGTGGGACATATATCAGGAGCTCATTTTAACCCTGCTGTCACTATTACTTTCACCATCTTCGGCCGCTTCCCATGGAAACAAGTACCTTTGTACATAATAGCTCAACTAATGGGTTCGATTTTG…
N.tomNIP4;2	ATGTCAAAAAAAGACATAAAAGCAGTTGAAGAAGGGAATTGCTCAGGTTATAAACAACATGCCAATGAAGAAGATTCAAGCCTCTGCACCTCACCTGAGGTTGTCATTATCATTCAAAAGGTGATAGCAGAGGCGATCGGAACGTACTTTTTGATATTTGTAGGATGTGGTGCAGTAGCAGTAAATAAAACATATGGTTCAGTAACATTTCCAGGAATATGTGTAGCATGGGGTTTAATTGTTATGGTCATGGTCTATGCTGTTGGTCATATTTCTGGTGCACATTTCAACCCTGCAGTTACCATTGCCTTTGCCATCTTTAGGCATTTCCCCTTCAAACAGGTGCCATTATACATATTGGCACAGTTGGTTGGGGCAATTCTTGGAAGTGGAACTTTG…
N.tomNIP4.3	ATGGCAGCGCAGATTGAAGGTATCCGAGAAGATGAAATCTCCAAACTGGAAGAAGGTGTCCGTGCAGATAATATATGTGCGTCCCAGTCTAACACTAGCATAGGATTTTGTTCATCACCTTCCGTTGTTGCTGTTGCACAAAAGTTGATTGCAGAGGCAATTGGGACGTACTTTATTATATTTGCAGGATGTGGATCAGTAGCAGTGAATAAGCTATACGATGGGAGTATTACGTTTCCAGGGATTTGCGTGACATGGGGTCTAATTGTGATGGTTATGATTTACTCTTTGGGACACGTATCTGGAGCTCATTTTAATCCTGCTGTGACGATCGCTTTCACTATCTTCCGTCGTTTCTCATGGAAACTGGCACCTTTGTACATAATAGCTCAACTAACG…
N.tomNIP5;1	ATGCCGGAATTTGAATCACCAGTATCGGCGCCGGCAACGCCGGGGACACCAACGCCGCTATTCTCGTCGATTCGAGTGGACTCAATGGAGTCTAATTATGATCGAAAGTCAATGCCCCGATGCAAGTGCTTGCCTTTGGATGCTCCAACATGGGGCACCCCTCACACGTGTCTTTCTGACTTCCCTGCACCAGACGTCTCCCTCACCCGCAAGTTGGGAGCAGAGTTCGTGGGGACATTTATCCTTATATTTGCTGCAACAGCTGGGCCAATTGTGAACCAGAAGTACAGCGGCGTAGAATCTCTAATAGGAAATGCAGCTTGCGCTGGGCTGGCCGTTATGATCGTGATTCTGTCAACAGGCCATATTTCTGGAGCACATCTTAATCCGTCGCTCACC…
N.tomNIP7;1	ATGATCATGAAATTGCCTTCATCTGAAAATCGTTTATCCCTTGAATTTCCAGCCGATGCATCAACAAGCGAACAATCTACTTATGATCAAGAGACTACATCAAACTTTTGGAACTCACCACTTGGACTAATTAATCCGACCCTCATTCGTATGGTTTTGGCAGAAGCATTGGGGACTTTTATGCTGATGTTTTGTATATGTGGGATAATGGCAAGCATGGAAATAATGGGTGTGAGGGCGGGGCTTATGGAATATGCAGCCACAGCAGCACTAACAGTAGTCGTTGTAGTCTTCTCTATAGGCCCCATTTCTGGGGCTCACATTAATCCTGCTGTCACATTAGCATTTGCAGCTGTTGGTCATTTCCCATGGTCCAAGGTTCCATTTTATGTAGTGGCA…
N.tom NIP6;1	ATGGACCCTGAAGATGGAGTCTCATCCCCTTCAACACCAGCAACTCCAGGAACTCCTGGTGCTCCTCTTTTTGGTGGTTTCAAACATGAAAGAAACAGCAATGGCAGAAACTCCCTTCTCAAGAGCTTAAAATGCTTCAGTGTAGAAGCATGGGCTTCAGAAGAAGGAAGCTTGCCACCTGTTTCATGCGCGTTACCTCCTCCTCCTATCTCACTAGCCAGAAAGGTGGGAGCAGAGTTCATAGGTACTATGATACTAATTTTTGCAGGGACAGCCACAGCGATTGTGAACCAGAAGACACAAGGCTCTGAAACCTTAATTGGATTGGCAGCCTCCACTGGTCTAGCTGTAATGATTGTCATTCTGTCAACAGGCCACATCTCTGGAGCTCATCTCAAC…
N.tomPIP1;1	ATGGCAGAAAACAAAGAAGAAGATGTGAATCTTGGAGCAAACAAATACAGAGAAACACAACCCTTAGGAACAGCAGCACAAACAGAAAATAAGGATTATATTGAACCACCACCAGCACCATTATTTGAACCTGGTGAATTATCATCTTGGTCATTTTACAGAGCTGGGATTGCAGAATTTATGGCCACTTTCTTGTTCTTGTACATTACAATCTTGACTGTAATGGGACTTAAAAGGTCAGATAGTTTGTGTTCTTCTGTTGGTATTCAAGGTGTTGCTTGGGCTTTTGGTGGTATGATCTTTGCTCTTGTTTACTGCACTGCTGGTATCTCAGGAGGCCACATTAATCCAGCTGTGACTTTTGGTCTGTTCTTAGCAAGGAAACTTTCTTTAACAAGG…
N.tomPIP1;2	ATGGAGGGGAAAGAAGAGGATGTGAAGGTAGGAGCAAACAAGTATTCAGAAAGGCAGCCATTAGGGACCTCAGCACAGAGCAAAGACTATAAGGAACCACCAGCAGCACCATTGTTTGAGCCTGGTGAGCTCCATTCTTGGTCCTTTTGGAGAGCTGGGATTGCTGAGTTTATGGCTACTTTCTTGTTCCTTTACATCACTGTCTTGACTGTCATGGGCTACTCTAGGGCTAACAGCAAATGTAGTACCGTTGGTGTTCAAGGCATTGCTTGGGCTTTTGGTGGTATGATTTTTGCCCTTGTTTACTGCACTGCTGGCATCTCAGGTGGACACATTAACCCTGCTGTGACATTTGGTCTGTTTCTGGCAAGGAAATTGTCCCTAACCAGGGCAGTTTTC…
N.tomPIP1;3	ATGGCAGAGAACAAGGAAGAGGATGTTAAGCTAGGAGCAAACAAGTACAGAGAAACACAACCTTTGGGTACAGCAGCTCAAACAGACAAGGATTATAAGGAGCCACCACCAGCTCCTTTGTTTGAGCCAGGAGAGTTGTCGTCATGGTCTTTTTACAGAGCTGGAATTGCAGAATTCATGGCCACTTTCTTGTTCTTGTACATCACTATCTTGACTGTTATGGGTCTTAAAAGGTCTGATAGTTTGTGTTCTTCTGTTGGTATTCAAGGAGTTGCTTGGGCTTTTGGTGGTATGATCTTTGCCCTTGTCTACTGCACTGCTGGTATCTCAGGAGGACACATTAACCCAGCAGTGACATTTGGTCTGTTCTTGGCAAGAAAGTTGTCTTTAACAAGGGCT…
N.tomPIP1;7	ATGGAGAACAAAGAAGAAGATGTAAGATTAGGAGCAAACAAATATTCAGAGAGGCAGGCAATTGGGACGGCAGCGCAGAGTGACAAGGATTATAAGGAGCCACCACCAGCGCCACTGTTTGAGGCAGGAGAATTGACGTCTTGGTCATTCTATCGTGCTGGAATTGCTGAGTTTATGGCCACTTTCCTCTTCCTTTACATCACTATCTTAACAGTGATGGGTGTTTCAAAGTCTGAATCCAAATGCTCCACTGTTGGTATTCAAGGCATTGCTTGGGCTTTTGGGGGCATGATTTTTGCCCTTGTTTACTGTACTGCTGGCATTTCTGGAGGACACATAAATCCAGCAGTGACCTTTGGGCTGTTCTTGGCAAGGAAATTGTCGTTGACAAGGGCAGTG…
N.tomPIP1.5	ATGGCAGAAAACAAAGAAGAAGATGTTAAGCTTGGAGCTAACAAATTCAGAGAAACACAGCCATTAGGAACAGCTGCTCAAACAGACAAAGATTACAAAGAGCCACCACCAGCTCCTTTGTTTGAACCAGGGGAGTTGTCATCTTGGTCTTTTTACAGAGCCGGAATTGCAGAATTTATGGCCACTTTCTTGTTCTTGTACATCACTATCTTGACTGTTATGGGTCTTAAGAGATCTGATAGTTTATGTTCTTCAGTTGGTATTCAAGGTGTTGCTTGGGCTTTTGGTGGTATGATCTTTGCTTTGGTTTACTGCACTGCTGGTATCTCAGGAGGACACATTAACCCAGCCGTGACCTTTGGATTGTTCTTGGCAAGGAAACTGTCCTTAACCAGGGCT…
N.tomPIP2;2	ATGGGCAAGGACATTGAAGTTGGCACTGAATATGCCCCAAAAGACTACCAAGACCCACCCCCTGCACCCTTAATTGACCCTGAGGAACTAGGAAAATGGTCCTTTTACAGAGCCATAATAGCTGAATTTATAGCCACTTTATTATTTCTCTACATCACTGTCCTCACTGTAATTGGATACAAGAGCCAAACTGACACTGACCATAACGGCGAACAATGTGGTGGTGTTGGTATTCTTGGAATTGCATGGGCATTTGGGGGCATGATTTTCGTCCTTGTTTATTGCACTGCTGGTATTTCTGGTGGACATATTAATCCTGCTGTTACATTTGGACTATTCTTGGCTAGGAAAGTGTCGTTGGTTCGTGCAATTATGTATATGTTGGCTCAGTGTTTAGGA…
N.tomPIP2;3	ATGGCTAAGGACACTGAAGTTGGCACGGAATACGCCCCAAAAGACTACCAAGACCCACCCCCTGCACCCTTAATTGACCCTGAGGAACTAGGAAAATGGTCCTTCTACAGAGCCATAATAGCTGAATTTATAGCCACTTTATTATTTCTCTACATCACTGTCCTCACTGTAATTGGATACAAGAGCCAAACTGACCCTGACCATAAGGGCGAACAATGTGGTGGTGTTGGTATTCTTGGAATTGCATGGGCATTTGGGGGCATGATTTTTGTCCTTGTTTATTGCACTGCTGGTATTTCTGGTGGACATATTAATCCTGCTGTTACATTTGGACTATTCTTGGCTAGGAAAGTGTCGTTGGTTCGTGCAATTATGTATATGTTGGCTCAGTGTTTAGGA…
N.tomPIP2;4	ATGACTAAAGAAGTTGAGGTAGCAAGAGAGCAAGCAGCAGAGTTTTCAGCAAAAGACTATACTGATCCTCCACCAGCTCCTTTAGTAGACTTTGAGGAGCTGACACAATGGTCACTTTACAGGGCTGTTATTGCTGAGTTCATTGCCACTTTGCTTTTCCTTTATGTTACTGTTTTGACTGTGATTGGATACAAGGTCCAGTCAGATGTCAAAGCCGACGGTGATATCTGTGGCGGCGTTGGTATTCTTGGTATTGCTTGGGCTTTTGGTGGCATGATTTTCATTCTTGTTTACTGCACCGCCGGTATCTCCGGAGGACATATAAACCCAGCAGTGACATTTGGTCTGTTTTTGGCAAGGAAAGTATCACTAATCAGAGCAGTTTTGTACATGGTCGCA…
N.tomPIP2;5	ATGGCCAAGGATATTGAATATGGCACTGATCAGTACGCCCCTAATAAGGACTACCAAGATCCACCTCCAGCACCACTAATTGATGCAGAGGAACTTGGAAAATGGTCATTTTATAGAGCCATTATTGCTGAATTTATTGCCACTCTCTTATTTCTCTACATCACTGTCCTCACTGTGATTGGCTACAAGAGCCAAAGTGACACTAAACATAATGGTGATGAATGTGGTGGTGTTGGCATTCTTGGCATTGCTTGGGCCTTTGGTGGCATGATTTTCGTTCTTGTTTACTGCACTGCTGGTATTTCTGGAGGACATATTAACCCAGCTGTGACATTTGGGCTGTTCTTGGCTAGAAAAATCTCATTGGCCAGAGCAGTAATGTATATGATAGCACAGTGC…
N.tomPIP2;6	ATGTCTAAAGAAGTAGAGGCAGTGTCTGAGCAGCCGGCGGAGTATTCTGCTAAGGATTACACAGATCCACCACCAACTCCGCTTATTGATTTTGAGGAGTTAACTAAATGGTCACTTTACAGAGCTTGTATTGCTGAGTTTATTGCTACTTTGTTGTTTCTTTATGTAACTGTTTTGACTGTGATTGGGTATAAGCATCAGTCGGATACTAAAGATGGCGGCGATATCTGTGGCGGCGTTGGTATTCTTGGTATTGCTTGGGCTTTTGGTGGTATGATCTTTGTTCTTGTTTACTGCACTGCTGGTATTTCTGGTGGACACATCAACCCTGCTGTGACATTTGGGCTATTTTTGGCAAGGAAAGTATCATTGATCAGGGCAGTATTATACATGGTATCA…
N.tomPIP2;7	ATGGGAAAAGACGTAGAAGCAGCAACGGAGTTTTCAGCAAAGGACTACACGGACCCACCGCCAGCACCCTTGATTGATTTTGAGGAGCTGAAACAATGGTCTTTTTACAGAGCTGCTATTGCTGAGTTTATTGCCACTTTGTTATTTCTTTACGTAACTGTACTCACTGTGATTGGGTACAAGCACCAGTCGGACGTTGACGCTAATGGCGACGTCTGTGGCGGCGTTGGCATCCTTGGTATTGCTTGGGCATTTGGTGGCATGATCTTTGTTCTTGTTTACTGCACTGCTGGTATCTCAGGGGGACACATTAACCCGGCAGTGACATTTGGGCTGTTCTTGGCGAGGAAAGTGTCACTGATCAGGGCCTTGGTGTATATGGTAGCACAGTGCTTGGGT…
N.tomPIP2;8	ATGTCAAAGGACGTGATTGAAGAAGGACAAGTTCATCAACAGCACGGGAAGGATTACGTGGACCCACCACCAGCTCCTTTGCTTGATTTTGCAGAACTCAAGCTCTGGTCTTTTCACAGAGCTCTTATTGCTGAGTTCATTGCTACTCTTCTTTTCCTTTACGTCACTGTTGCAACTGTAATTGGTCACAAGAAGTTGAATGGTGCTGATAAATGTGATGGGGTTGGTATTCTTGGTATTTCTTGGGCTTTTGGTGGCATGATTTTTGTTCTTGTTTACTGCACTGCCGGTATATCTGGTGGACACATTAACCCAGCAGTGACATTTGGGTTGTTCTTAGCAAGAAAAGTGTCATTGTTAAGAGCAGTGGGATATATTATTGCACAGTCATTAGGTGCA…
N.tomPIP2;9	ATGTCAAAGGACGTAATTGAGGAAGGACAAACTCATCAACATGGAAAAGACTATGTTGACCCTCCACCAGCTCCTCTTCTTGACATGGCTGAACTTACCAAATGGTCTTTTTACAGAGCTGTTATTGCTGAGTTCATTGCCACTCTTCTATTCCTTTACGTCACCGTCGCCACTGTCATTGGCCATAAGAAGCTGAACGCCGCTGACCATTGTGATGGTGTTGGAATTCTTGGTATCGCATGGGCTTTTGGTGGCATGATTTTCGTTCTTGTCTACTGCACTGCTGGTATTTCTGGTGGTCATATTAACCCAGCGGTGACATTTGGTTTGTTGTTGGCAAGGAAAGTGTCATTGATAAGAGCTGTTGCATACATAATAGCACAGTCACTTGGTGCTATT…
N.tomPIP2;11	ATGGCGAGAGACTATGTGGATCCGCCAGCAGCTCCGCTGTTTGATACGGCGGAGCTGAAGAAATGGTCTTTTTACAGAGCCCTCATTGCTGAATTTGTTGCCACCTTTCTTTTCCTCTACGTTAGCGTCGCTACCGTTATTGGCCACAAGAAGCAAGTTGGTCCCTGCGACGGCGTTGGACTTCTTGGTATTTCATGGGCTTTTGGTGGCATGATTTTTGTTCTTGTCTACTGTACTGCTGGCATCTCTGGTGGGCATATAAACCCAGCAGTAACATTTGGGCTATTACTGGCAAGGAAGGTTTCATTACTGAGAGCGGTGGCGTATATGGTGGCGCAATGCTTAGGAGCCATTTGCGGCGTTGGCTTAGTGAAAGGGTTTATGAAGCATGACTATAAC…
N.tomPIP2;13	ATGGCAAAGAACGTGAATAGTGAAGGGTCGTTCACGACCAAAGACTACCAAGATCCTCCGCCAGCACCACTGATAGACCCAGAGGAGCTAACCCAATGGTCTTTTTACAGAGCACTCATTGCTGAATTCATAGCCACTCTTCTATTCCTTTACATAACGGTTCTGACCGTCATTGGTTACAAGAGCCAAAGTGCAACGACAAGTGATCCTTGTGCTGGAGTTGGGGTTCTTGGTATTGCTTGGGCCTTTGGTGGCATGATTTTCGTCCTTGTCTACTGCACCGCTGGTATTTCTGGTGGTCATATAAATCCAGCAGTCACATTTGGACTATTCTTGGCCAGGAAAGTATCCCTAATTAGGGCACTCATGTATATGGTGGCTCAGTGTTTGGGAGCCATT…
N.tomSIP1;1	ATGGGTGTGATTAAAGCAGCGATTGGTGATGGGGCGTTAACTTTTTTATGGGTTTTATGCTCCTCTTGTATTGGGGTTTCTACTTACTTGGTAGCTACTACTTTTGGTGTTGTCAATGAAATGGGCAGCCTCTTCATCACTACCCTTGTTGTTTTTCTTATATTCTTAGTGTTTGGATTTCTGGGTGATGCATTGGGTGGTGCTGCTTTCAATCCAACTGCCAATGCCGCCTTTTATGCAGCTGGTCTTGGTCACGATTCTCTTGTCTCAGCCGCCCTTCGTTGTCCTGCTCAGGTAGCAGGTGCAGTTGCCGGTTCGCTTGCAATAATGGAGCTTATGCCTAAGCAGTATCACCACATGCTTGAGGGGCCTGCTTTGAAGGTGGATGTACAAGCTGGA…
N.tomSIP1;2	ATGGGTGCTGTAAAAGCAGCTGTGGCTGATTTTGTGTTAACATCGATGTGGGTATTTTGTTCATCAACACTTGGGGTTTTCACTTACCTAATTGCTTCTGCTTTTGGAATTGCTCAAGGAATTACTACTCTGTTTATTACTACTGTGCTTCTCTTTATTCTGTTTTTTGTGTTTGGGATTATTGGTGATGCTTTGGGTGGTGCCGCTTTTAATCCTGCTGGTACGGCCGCCTTTTATGCTGCCGGTGTTGGAACGGACTCTCTCTTCTCTGTTGCCGCTCGATTTCCTGCTCAGGCAGCTGGCGCAGTTGCTGGTGCATTGGCGATATTGGAGGTTATTCCTACGCAGTACAAGCACATGCTAGGTGGGCCTTCATTGAAAGTTGACTTGCATAACGGA…
N.tomSIP2;1	ATGGGGGTAAGCAGGAGGAGGCTGCTGGTTTCAGATTTCATCATGTCCTTCATGTGGGTCTGGTCAAGTGTGCTTATCAAGATGTTTGTTCACACAATGTTGGGTTATGGGGCTCATGATCTCAAAGGTGAAATCCTCAAACATTCAATATCTGTCATCAATATGTTCTTCTTTGCCGCCTTGGCGAAAGCTACCAAGGGTGGGGCCTACAACCCTCTCACTATCTTGTCCGGTGCCATCTCCGGGGATCTCTCCAATTTCCTCTTCACTGTCGGTGCCAGAATCCCTGTTCAAGTCTTTGGTTCAATTACTGGGGTTAGGCTCATCATTGCAGCATTTCCAAACATAGGACGTGGACCTCGTTTGACCATTGACATCCACCGAGGTGCACTGATTGAA…
N.tomTIP1;1	ATGCCGATCCACCAAATTGCTGTTGGAAGCCATGAGGAACTCCGCCAACCAGGGACGCTCAAAGCGGCCTTGGCGGAGTTCATCTGTACCCTGATCTTCGTGTTCGCAGGTCAGGGTTCCGGCATGGCTTTCAACAAGCTATCAGTTGACGGTACCGCTACTCCCTCCGGCCTAATCTCTGCCTCTATAGCGCATGCCTTCGGGCTGTTCGTGGCTGTCTCCGTCGGTGCTAACATCTCCGGCGGCCACGTTAATCCCGCCGTTACCTTCGGTGCTTTCGTTGGTGGAAACATCACTTTGTTCCGTGGGATTCTCTACATTATTGCACAGTTGCTTGGATCCACTGTTGCTTGCTTCCTCCTTGAATTTGCCACCGGTGGCATGAGCACAGGAGCATTT…
N.tomTIP1;2	ATGCCGATTTCAAAAATTTCCCTCGGAAATTTAGCAGAGGCTAGTCAGCCTGATGCTCTCAAGGCTGCACTAGCTGAGTTCATTTCAATGCTCATTTTTGTTTTTGCCGGTGAAGGCTCTGGCATGGCCTTCGGTAAACTAACAAATGGCGGAGCAGCCACGCCTGCTGGATTGATTTCGGCGGCTATAGCCCATGCCTTTGCCCTTTTTGTGGCAGTTTCAGTAGGAGCAAATATTTCTGGAGGTCACGTAAATCCTGCGGTTACATTCGGTGCTTTCGTGGGAGGTCACATTACCCTTTTCAGAAGTGTTTTGTATTGGATTGCCCAATTGCTTGGATCTGTCGTCGCTTGCGTGCTCCTCAAGTTTGCTACTGGTGGATTGGAAACATCAGCATTC…
N.tomTIP1;3	ATGCCGATCAGCCGGATAGCAATTGGAAGGCCGGAGGAAGCCACTCACCCCGACGCCTTAAAGGCGGCGTTGGCGGAGTTTATTTCCACCTTAATTTTCGTATTTGCAGGTTCAGGTTCAGGTGTAGCATTTAGCAAGTTGACTGGTGGTGGTGCTAACACACCTGCTGGTCTTATTGCTGCTGCTATTGCTCATGCTTTTGGGTTGTTCGTGGCGGTTTCCGTTGGCGCTAACATTTCCGGTGGACATGTTAACCCTGCTGTCACCTTTGGTGCGTTTGTTGGTGGTAATATTACACTTTTACGTGGAATTCTTTACTGGATTGCTCAGTTGCTTGGCTCTGTTGTTGCTTGCTTGCTTCTCAAGTTCACCACTGGTGGCTTGGAGATAGGTGCATTC…
N.tomTIP1;4	ATGCCGATCCACCAAATCACCATCGGAACCCATGAAGAACTCCGCCAGCCGGGCGCTCTCAAGGCGGCGTTGGCGGAGTTCATAAGTACCCTAATATTCGTATTCGCCGGCCAGGGTTCTGGCATGGCATTTAACAAGCTGACATCCGACAGTACCAACACTCCCGCCGGCCTCATCGCCGCCGCTGTAGCCCATGCTTTTGGCCTTTTCGTGGCTGTCTCCGTCAGCTTTAACATCTCCGGCGGCCACGTTAACCCCGCCGTTACTTTCGGTGCATTTATTGGTGGAAACATCACTTTCTTCCGTGGTATTCTCTATATTATTGCACAGTTACTTGGATCCACTGTTGCTTGCTTGCTCCTTAAGTTCGCCACTGGTGGATTGAGCACAGGGGCATTT…
N.tomTIP2;1	ATGCCTGCCATAGCTTTTGGTCGTTTCGATGATTCATTTAGCTTAGGGTCTATTAAGGCCTACATTGCTGAATTCATCTCTACATTGCTCTTTGTCTTCGCTGGAGTTGGTTCAGCCATTGCTTACAACAAGTTGACAGCAGATGCTGCTCTTGATCCGTCGGGGCTTGTAGCGGTTGCAGTTTGCCATGGGTTCGCTCTGTTCGTGGCAGTTTCAGTCGGGGCTAACATCTCCGGTGGTCACGTCAACCCTGCCGTTACTTTCGGATTAGCTCTTGGTGGCCAAATTACTCTTCTTACTGGCCTCTTCTACTGGATTGCTCAACTTTTGGGCGCCACTGTTGCCTCTTACCTCCTCAAAGTTGTCACCGGAGGATTGGCTGTTCCAATCCACAGTGTA…
N.tomTIP2;2	ATGGTGAAGATTGCCTTTGGTAATTATAATGACTCTGTTAGTGCAGCCTCAATCAAGGCATACCTAGCTGAGTTCATTGCTACTCTTCTCTTTGTTTTTGCTGGTGTTGGATCTGCAATATCTTACAATAAGTTGACAACAGATGCAGCTCTAGACCCAGCTGGTTTAGTAGCAGTGGCTGTGGCACATGCATTTGCATTGTTTGTTGGAGTTTCAATGGCAGCCAATATCTCAGGTGGTCATTTAAATCCAGCTGTCACATTTGGATTGGCTGTTGGTGGCAATATAACTATCTTGACTGGTTTCTTCTACTGGATTGCCCAATTGCTTGGCTCTACAATTGCTTGCCTTCTCCTCAAATTCGTTACTGGTGGATTGGCTGTTCCTACTCATGGAGTT…
N.tomTIP2;3	ATGGTGAGGATTGCCTTTGGTAGCATTGGTGACTCTTTTAGTGTTGGATCATTGAAGGCCTATGTAGCTGAGTTTATTGCTACTCTTCTCTTTGTGTTTGCTGGGGTTGGGTCTGCTATAGCTTATAATAAATTGACAGCAGATGCAGCTCTTGATCCAGCTGGTCTAGTAGCAGTAGCTGTGGCTCATGCATTTGCATTGTTTGTTGGGGTTTCCATAGCAGCCAATATTTCAGGTGGCCATTTGAATCCAGCTGTAACTTTGGGATTGGCTGTTGGTGGAAACATCACCATCTTGACTGGCTTCTTCTACTGGATTGCCCAATTGCTTGGCTCCACAGTTGCTTGCCTCCTCCTCAAATACGTTACTAATGGATTGGCTGTTCCAACCCATGGAGTT…
N.tomTIP2;4	ATGCCTTGCATAGCTTTTGGACGTTTTGACGATTCAGTTAGCTCAGGGTCTATTAAGGCCTATGTTGCTGAATTTATCTCTACCTTGCTTTTCGTCTTCGCCGGAGTTGGTTCCGCCATTGCCTACAACAAGTTGACAGCAGATGCTGCTCTTGATCCGGCGGGGCTAGTAGCAGTTGCAGTTTGCCATGGATTGGCTCTGTTCGTGGCCGTTGCTATTGCCGCTAACATCTCTGGGGGTCACGTTAACCCAGCTGTTACTTTTGGTTTAGCTCTAGGCGGCCAAATCACCATTATTACGGGCTTGTTCTACTGGATTGCTCAGCTTTTGGGCGCCATTGCTGCTTCCTACCTCCTCAAATTTGTCACAGGAGGATTGGCTGTTCCAATCCACGGTGTG…
N.tomTIP2;5	ATGCCTTGCATAGCTTTTGGACGTATAGATGATTCATTTAGCGTTGGGTCTCTTAAGGCCTATCTTGCTGAATTCATCTCAACCTTACTCTTTGTCTTCGCCGGAGTTGGTTCTGCCATTGCTTACAATAAGTTGACAGCAGATGCAGCTCTTGATCCGGCTGGGCTAGTAGCTGTTGCAGTTTGCCATGGATTTGCTCTATTTGTGGCCGTTGCCATTGGCGCTAACATTTCTGGTGGACATGTTAACCCAGCTGTCACCTTCGGATTGGCTCTCGGCGGCCAAATTACACTTCTTACTGGCCTCTTTTACACCATTGCTCAGCTTTTGGGCTCCATTGTAGCTTGCTTGCTTCTCAAAGTTGTCACCGGTGGATTGGCTGTTCCAACACACAATGTG…
N.tomTIP3;1	ATGCAGCCACCGCGCAGATATGCCTTTGGGAGGGTGGATGAGGCCACTCACCCTGATTCCATGAGAGCCACCTTGTCCGAGTTCCTCTCTACCTTCATCTTCGTCTTTGCAGGGGAAGGCTCTGCTCTTGCTCTTGATAAGTTGTATCCCGACACAGCTTTAGGAGCATCAAGATTGACGGCCATTGCATTGGCGCATGCACTGTCGCTCTTTGCAGCAGTAGCGTCGAGCATGAACGTCTCGGGGGGACATATTAACCCGGCTGTCACCTTTGGTGCCCTCGTGGGTGGCAGGGTTAGCGTTCTTCGTGCTGTCTACTATTGGGTTGCTCAGCTCCTTGGTGCTGTTGTAGCCTCTGCCTTGTTGAGGCTGGCTACTGATGGCTTGAGGCCACTGGGA…
N.tomTIP3;2	ATGCAGAATAGTTCTACCACTCTCATAAGTAGCAGCGACACTCGTAATCATGCATGCATGCACAGAGGTTGTATCACTATGAATATTTGTTGTGCAGATAAGTTGTACCCGGAGACGGCATTAGGAGCATCAAGACTGACAGCGATAGCGCTGGCGCATGCGTTATCGTTCTTTGCAGCCGTAGCCTCAAGCCTGAATGTTTCTGGAGGGCATATCAACCCAGCTGTTACCTTTGGTGCGCTTGTTGGGGGCAGGATATCCGTCGTTCGTGCTGTCTACTATTGGTTAGCTCAGCTTGTAGGTGCTGTTGTAGCCTCTCTCTTGTTGAGGCTCGCTACTGATGGCTTGCGACCACTGGGATTCTCAGTGGCAGCCGGAGTTGGCAACTTGAATGCACTT…
N.tomTIP4;1	ATGGCGAAGATTGCTGTTGGAAGTAGCCGTGAGGCTATTCAGCCTGACTGCATCCAAGCACTCATTGTTGAGTTTATTTGCACTTTTCTCTTTGTTTTTGCTGGTGTTGGATCTGCCATGGCTGCCAACAAGCTAAATGGAGATCCACTGGTGAGTTTATTTTTTGTGGCAATGGCACATGCATTGGTGGTGGCAGTGACCATCTCTGCTGGTTTCAGAATTTCTGGTGGACACCTCAACCCTGCTGTCACACTTGGCCTTTGTATGGGTGGTCATATCACTGTCTTCAGATCAATCCTTTACTGGATTGACCAATTATTGGCTTCTGTTGCTGCTTGTGCTTTGCTCAATTACCTCACTGCCGGATTGGAAACACCAGTTCACACACTAGCAAATGGA…
N.tomTIP5;1	ATGGCGTCCCTTGCTTCCCGCTTGCAGCACTCTGTGACTCCCAATGCTCTTAGATCCTATGTCGCAGAGTTTCTCTCCACTTTCCTTTTCGTCTTTGCCGCTGCCGGCGCTGCCATGTCTACCAGGAAAATGACACCTGATGCGACATCAGATCCATCTAGCCTAGTGGCAGTTGCAGTTGCAAATGCATTTGCATTGTCCGTGGCTGTGTATATATCAGCCAATATCTCGGGCGGCCACGTGAATCCGGCTGTCACGTTTGGAATGGCTATAGGAGGCCATATAAGTATTCCCATGTCCATATTCTACTGGATTTCTCAGATGCTTGGTTCTGTCATGGCTTGCCTTGTTCTAAAATGCACTAACCAGCAAGTTCAGACACATGGAATTCCTCACGAC…
N.tomXIP1;6	ATGGCTGCCACTACTAGAGATGCTTTGGGTGATGAAGAAACCCAATTCTCCTCTATACCAAAGATAGATGAAGAAAACAAGAAGAAAGCTCCTCTTACACTGTCGCAAAGGCTGGGCTTGCCTGACTTCGTTTCTCCGGATGTATGGCGAGCATCGGTGGGAGAGCTTCTGGGCACGGCAGTTCTAGTTTTCATGTTGGACAACATAGTTATTTCTACCCTCGAAAGTGATGTTAAAATGCCAAATTTAATCATGTCAATTCTCGCTGCAATTACGATCACCATTCTACTCCTTGCCGTGTTCCCGGTGTCTGGCGGCCACCTCAATCCGGTCATTTCCTGCTCCGCCACCCTTGTCGGAATTATCTCCATGTCAAGAGCCATAATTTACATTGTGGCA…
N.tomXIP1;7	ATGGCTTCCAATGCTAGTCATGTTTTAGGCGATGAAGAAAGCCAACTTTCTGGTGGAAGTAATAGAGTTCAACCTTTCTCTTCTACACCAAAAAACAGGAATATTGATGATGAGGGAAAGAAGCATACTTCTCTCACAGTGGCACAAAGGCTGGGCATTTCTGACTTCTTTTCTTTGGATGTATGGCGAGCGTCAGTGGGAGAGCTCCTAGGCTCGGCGGTTCTTGTTTTTATGTTGGACACCATAGTGATCTCCACCTTTGAAAGTGATGTGAAAATGCCAAATTTGATCATGTCAATTCTCATAGCAATTGTGATCACAATTCTACTCCTCGCCGTTGTTCCGGTGTCCGGTGGCCACATAAACCCCGTCATCTCCTTCTCCGCCGCGCTTGTCGGA…

## Sheet: Tomato Potato Amended genes
	Gene name
Potato	St-XIP3;1	MASKNNVVFGDEENQLSGGTNRVQTCSSTPRNRNTIDDEGKKPNFLSFSERLGVPDFFCLDVWRASMGELLGTAVLVFMLDTIVISTFESDTKMPNLIMSILIAVVITILLLAVVPVSGGHINPVISFSAALVGIISMSRAIIYIMAQCIGAILGALALRAVVSSSIEDTFSLGGCTVTIIAPGPNGPITLGLETAQALWLEIFCTFVFLFASIWMAYDHRQAKALGHVTVLSIVGVVLGLLVFISTTVTGKKGYGGAGINPARCLGPAIIRGGHLWDGHWIFWVGPTIGCVAFYVYTKIIPAKHFNAEYGYKHDFVGVVKALFGSNV
	St-XIP4;1	MDATSGNVLGDEESQLSFGSSNKIQPTISFTQKNSLDDEKKKYTCLTMAERLGLPDFFSLDVWRASVGELLGSAVLVFMLDTIVISTLESDVKMPNLIMSILIAITLTILILAVFPVSGGHISPVITFSSALVGLISMSRAIIYIVAQCIGAILGALALKAVLSSTIEQRFSLGGCTVTVVTPGLNGPEIVGLEIAQAFWLEFMCTFALLFGSLWMAYDHRQSKALGLITVMSIVGLLAGILVFISTSVTAKKGYAGAGMNPARCFGAAFVRGGHLWNGHWIFWVGPGLACFAFYFYIKIIPSNHFQTDGYKYDFLAIIEALFNQR
Tomato	SlPIP2;1	MAKDMEVGTEYAPKDYQDPPPAPLIDPEELGKWSFYRAIIAEFIATLLFLYITVLTVIGYKSQSSTDQCGGVGILGIAWAFGGMIFVLVYCTAGISGGHINPAVTFGLFLARKVSLVRAIMYIVAQCLGAICGCGLVKAFQKAYYVKYGGGANTLNDGYSTGTGLGAEIIGTFVLVYTVFAATDPKRNARDSHVPVLAPLPIGFAVFMVHLATIPVTGTGINPARSFGAAVVYGHNKAWDDQWIFWVGPFIGAAIAAFYHQFILRAGAVKALGSFRSNA
	SlTIP2;2	MAGGVAIGSFSDSFSVVSLKSYLAEFISTLIFVFAGVGSAIAYGKLTTNAALDPAGLVAIAVCHGFALFVAVSISANISGGHVNPAVTCGLTFGGHITFITGSFYMLAQLTGAAVACFLLKFVTGGCAIPTHGVGAGVSILEGLVMEIIITFGLVYTVFATAADPKKGSLGTIAPIAIGLIVGANILAAGPFSGGSMNPARSFGPAMVSGNFEGFWIYWIGPLVGGSLAGLIYTNVFMTQEHAPLSNEF
	SlXIP1;6	MDSTNGNVLGDEESQLSFGSSNKIQPTISITQKQVPSSDDEKKKYTCLTMAERLGLPDFFSLDVWRASVGELLGSAVLVFMLDTVVISTLESDVKMPNLIMSILIAITLTILILAVFPVSGGHISPVITFSSALVGLISMSRAIIYIVAQCVGAILGALALKAVLSSTIEQRFSLGGCTVTVVTPGLNGPEIVGLEIAQAFWLEFMCTFALLFGSLWMAYDHRQSKALGLITVMSIVGLLAGILVFISTSVTAKKGYAGAGMNPARCFGAAFVRGGHLWNGHWIFWVGPGLACFAFYFYTKIIPSDHFQTDGYKHDFLAIIETLFNQR
